# Supplementary material for: catena-Poly[[[[3-(2-pyrid­yl)-1H-pyrazole]manganese(II)]-μ-oxalato] sesquihydrate]
Source: Acta Crystallogr Sect E Struct Rep Online. 2009 Oct 31;65(Pt 11):m1480. doi: 10.1107/S1600536809044298 (PMC2971254; doi:10.1107/S1600536809044298)
Supplement: Supplementary file 2 [file e-65-m1480-Isup2.hkl]

# 
# h,k,l, Fc-squared, Fo-squared, sigma(Fo-squared) and status flag 
# 
data_I
_shelx_title ' z in C2/c' 
_shelx_refln_list_code          4 
_shelx_F_calc_maximum      524.45 
_exptl_crystal_F_000      1280.00 
_reflns_d_resolution_high  0.8255 
 
loop_ 
 _symmetry_equiv_pos_as_xyz 
 'x, y, z' 
 '-x, y, -z+1/2' 
 'x+1/2, y+1/2, z' 
 '-x+1/2, y+1/2, -z+1/2' 
 '-x, -y, -z' 
 'x, -y, z-1/2' 
 '-x+1/2, -y+1/2, -z' 
 'x+1/2, -y+1/2, z-1/2' 
 
_cell_length_a    29.4596 
_cell_length_b     9.2360 
_cell_length_c     9.8747 
_cell_angle_alpha  90.000 
_cell_angle_beta  102.706 
_cell_angle_gamma  90.000 
 
_shelx_F_squared_multiplier     1.000 
 
loop_ 
 _refln_index_h 
 _refln_index_k 
 _refln_index_l 
 _refln_F_squared_calc 
 _refln_F_squared_meas 
 _refln_F_squared_sigma 
 _refln_observed_status 
   4   0   0   107596.34   108407.44   1537.74 o 
   6   0   0     5181.94     5515.39     67.26 o 
   8   0   0     2740.95     2554.74     31.07 o 
  10   0   0     4563.67     4789.74     52.26 o 
  12   0   0    13718.95    14877.54    135.45 o 
  14   0   0     2451.46     2436.56     38.30 o 
  16   0   0      133.36       98.58     24.21 o 
  18   0   0     1458.85     1693.47     32.36 o 
  20   0   0     1943.96     1723.32     46.57 o 
  22   0   0     7018.08     6978.72    112.30 o 
  24   0   0     3645.18     3703.79     77.75 o 
  26   0   0     4443.18     4688.45     93.67 o 
  28   0   0      125.64      149.77     22.04 o 
  30   0   0     1151.22     1152.55     68.64 o 
  32   0   0       32.56       10.98     25.53 o 
  34   0   0       21.99       22.24     26.36 o 
   1   1   0     5496.27     6227.03     68.04 o 
   3   1   0     3242.69     3613.77     43.01 o 
   5   1   0     5875.42     6017.82     55.53 o 
   7   1   0    42668.95    42374.21    334.94 o 
   9   1   0      391.21      383.44     11.27 o 
  11   1   0     6494.12     6984.79     56.78 o 
  13   1   0      871.33      948.25     16.76 o 
  15   1   0      704.30      746.48     21.88 o 
  17   1   0      792.23      773.73     22.85 o 
  19   1   0     4777.65     4626.06     49.61 o 
  21   1   0      466.65      471.81     15.75 o 
  23   1   0     4649.57     4648.57     53.64 o 
  25   1   0       64.28       50.53     12.51 o 
  27   1   0      562.24      512.49     26.47 o 
  29   1   0      108.66      117.41     16.96 o 
  31   1   0       55.49       52.76     15.15 o 
  33   1   0      124.49      118.87     34.29 o 
   0   2   0    51669.80    56176.28    558.40 o 
   2   2   0     1722.09     1681.49     20.35 o 
   4   2   0    17209.38    17584.71    177.81 o 
   6   2   0     6473.12     6426.34     54.08 o 
   8   2   0    10094.86     9927.98     91.19 o 
  10   2   0      737.69      711.08     14.44 o 
  12   2   0     6935.77     7292.84     67.05 o 
  14   2   0     2927.56     2996.14     37.49 o 
  16   2   0     4941.29     4923.04     54.48 o 
  18   2   0     1159.96     1178.54     26.68 o 
  20   2   0        5.10        7.53      6.18 o 
  22   2   0      522.98      471.95     22.59 o 
  24   2   0      162.89      189.92     14.18 o 
  26   2   0      320.23      280.68     20.80 o 
  28   2   0       81.21       92.24     15.30 o 
  30   2   0      347.73      291.31     29.96 o 
  32   2   0        0.47        4.56     16.06 o 
  34   2   0      114.12      102.30     23.55 o 
   1   3   0     2057.13     1930.85     33.58 o 
   3   3   0      190.91      237.65     12.20 o 
   5   3   0      475.93      461.10     10.18 o 
   7   3   0    33795.52    34637.95    264.31 o 
   9   3   0     7622.65     7888.00     68.87 o 
  11   3   0    28124.45    28766.04    214.46 o 
  13   3   0      193.76      199.20      9.87 o 
  15   3   0    21748.28    21919.26    173.19 o 
  17   3   0     1335.30     1391.90     26.60 o 
  19   3   0     4953.27     4953.68     70.22 o 
  21   3   0      108.44      117.49     11.26 o 
  23   3   0     1228.66     1180.80     32.22 o 
  25   3   0       18.42        5.14     10.46 o 
  27   3   0      155.54      124.81     16.52 o 
  29   3   0        4.38       -8.00     13.90 o 
  31   3   0      508.80      580.85     39.48 o 
  33   3   0      110.85      120.66     24.62 o 
   0   4   0    17021.22    17132.41    186.37 o 
   2   4   0       84.96       97.41      7.36 o 
   4   4   0     6599.25     6196.63     56.33 o 
   6   4   0        4.56        5.93      3.93 o 
   8   4   0     1189.59     1007.45     17.96 o 
  10   4   0      204.27      174.29     11.51 o 
  12   4   0     2201.67     2060.81     29.70 o 
  14   4   0      995.81      981.73     23.64 o 
  16   4   0     3176.90     3181.47     63.05 o 
  18   4   0     2326.73     2313.30     36.57 o 
  20   4   0     1687.63     1679.43     38.73 o 
  22   4   0     2898.16     2776.03     53.23 o 
  24   4   0      491.11      545.89     41.57 o 
  26   4   0     2699.34     2733.46     56.61 o 
  28   4   0       18.52        6.19     15.51 o 
  30   4   0      927.57      989.47     74.40 o 
  32   4   0        3.71        1.10     31.30 o 
   1   5   0     1188.91     1078.08     20.69 o 
   3   5   0      231.25      253.79      9.23 o 
   5   5   0      116.01      106.23      7.35 o 
   7   5   0      472.57      546.09     14.16 o 
   9   5   0       10.42        5.60      4.72 o 
  11   5   0      400.18      418.68     15.04 o 
  13   5   0      264.35      312.02     16.25 o 
  15   5   0      110.18      110.58     16.32 o 
  17   5   0        0.40        0.92      7.94 o 
  19   5   0       39.01       42.51     10.74 o 
  21   5   0       74.26       61.51     12.28 o 
  23   5   0      102.80       86.17     39.53 o 
  25   5   0       83.42       84.80     22.38 o 
  27   5   0       15.33        8.69     18.12 o 
  29   5   0       10.35       17.64     19.49 o 
  31   5   0       43.51       77.70     38.71 o 
   0   6   0     8964.89     9150.29    117.13 o 
   2   6   0      187.37      219.61      9.77 o 
   4   6   0    12324.38    12581.72     96.91 o 
   6   6   0      861.61      828.01     22.03 o 
   8   6   0     4178.45     4188.84     58.51 o 
  10   6   0      363.60      362.04     17.25 o 
  12   6   0     2130.90     2214.04     49.98 o 
  14   6   0        6.20        4.59      7.61 o 
  16   6   0      159.91      199.79     57.11 o 
  18   6   0      302.28      313.42     26.89 o 
  20   6   0      226.49      188.74     23.75 o 
  22   6   0      247.49      275.86     28.33 o 
  24   6   0      260.34      250.99     28.69 o 
  26   6   0      711.83      748.97     42.67 o 
  28   6   0       75.52      102.44     26.22 o 
   1   7   0     2871.56     2901.25     33.30 o 
   3   7   0     6223.32     6403.38     79.10 o 
   5   7   0      940.97      991.31     23.69 o 
   7   7   0     1304.90     1218.20     30.41 o 
   9   7   0      188.65      186.87     19.97 o 
  11   7   0     2226.28     2241.95     82.64 o 
  13   7   0        4.91       20.51     13.09 o 
  15   7   0     1209.97     1207.26     45.45 o 
  17   7   0        0.06       14.88     13.12 o 
  19   7   0     1921.27     1997.45     82.64 o 
  21   7   0        2.21        4.37     14.42 o 
  23   7   0     1304.75     1274.02     53.15 o 
  25   7   0      100.29       73.20     33.08 o 
  27   7   0      595.65      580.91     49.69 o 
   0   8   0     1995.56     1966.74     51.12 o 
   2   8   0      275.90      263.85     15.33 o 
   4   8   0     2210.54     2191.23     44.66 o 
   6   8   0        1.34        6.75      8.92 o 
   8   8   0      219.66      224.37     30.72 o 
  10   8   0       20.10       10.34     20.32 o 
  12   8   0       81.65       73.35     23.89 o 
  14   8   0       75.89       78.45     19.39 o 
  16   8   0       82.91       58.88     19.18 o 
  18   8   0       35.93       35.98     16.89 o 
  20   8   0       14.50        0.07     16.38 o 
  22   8   0      299.24      357.88     35.11 o 
  24   8   0       97.15       61.60     22.61 o 
   1   9   0       15.57       27.20     14.63 o 
   3   9   0        7.18       -0.69     13.59 o 
   5   9   0      677.27      748.12     29.56 o 
   7   9   0      736.30      727.44     29.55 o 
   9   9   0       72.97      107.02     19.36 o 
  11   9   0     2059.93     2059.47     51.23 o 
  13   9   0      226.08      179.32     25.07 o 
  15   9   0     1016.83     1071.91     58.20 o 
  17   9   0       14.97      -15.57     15.57 o 
  19   9   0      140.51      158.07     26.68 o 
   0  10   0      512.45      455.75     48.05 o 
   2  10   0       59.28       43.42     16.67 o 
   4  10   0     1103.25     1210.01     49.36 o 
   6  10   0      130.63      116.01     21.76 o 
   8  10   0     1721.53     1665.05     58.48 o 
  10  10   0      579.30      529.88     56.01 o 
  12  10   0     1284.03     1314.95     52.98 o 
  14  10   0      398.96      399.75     35.31 o 
   1  11   0      144.53      149.69     24.85 o 
   3  11   0      336.07      363.10     34.44 o 
   5  11   0       11.75       -4.46     16.28 o 
 -35   1   1       71.90      118.99     24.60 o 
 -33   1   1        6.17        1.50     15.99 o 
 -31   1   1      660.59      623.12     42.30 o 
 -29   1   1      344.66      348.52     20.74 o 
 -27   1   1     2290.13     2163.46     43.03 o 
 -25   1   1       85.61       82.59     11.55 o 
 -23   1   1     3863.21     3779.66     70.98 o 
 -21   1   1       52.82       67.82      7.79 o 
 -19   1   1      926.48      834.06     18.31 o 
 -17   1   1      423.48      417.07     12.58 o 
 -15   1   1     2271.53     2165.33     27.22 o 
 -13   1   1      387.70      361.45     20.30 o 
 -11   1   1    11138.34    11080.53     81.02 o 
  -9   1   1     5993.21     6315.84     49.27 o 
  -7   1   1    16670.27    17574.31    129.52 o 
  -5   1   1    19995.79    20857.78    152.78 o 
  -3   1   1    24326.68    25513.81    308.45 o 
  -1   1   1    28877.42    30603.60    254.31 o 
   1   1   1    14298.17    15107.13    127.17 o 
   3   1   1    35441.81    35253.74    287.40 o 
   5   1   1     1183.05     1170.26     31.55 o 
   7   1   1       20.10       99.56     13.73 o 
   9   1   1       11.78       31.57      5.23 o 
  11   1   1     6534.55     6232.80     59.57 o 
  13   1   1      500.67      507.85     14.31 o 
  15   1   1     4967.42     4720.56     53.03 o 
  17   1   1      238.58      238.10     12.49 o 
  19   1   1     6875.34     6505.31     71.07 o 
  21   1   1       26.13       19.14      7.34 o 
  23   1   1     1241.35     1264.56     29.87 o 
  25   1   1      826.58      884.41     34.97 o 
  27   1   1      965.64      947.66     42.96 o 
  29   1   1      165.32      204.26     26.88 o 
  31   1   1       53.55       51.50     20.09 o 
  33   1   1      217.47      212.28     29.74 o 
 -34   2   1      564.74      578.32     41.76 o 
 -32   2   1       55.73       42.39     17.78 o 
 -30   2   1      602.84      568.45     36.98 o 
 -28   2   1      405.95      368.88     50.52 o 
 -26   2   1     1018.55     1073.68     34.34 o 
 -24   2   1     1431.25     1414.01     30.54 o 
 -22   2   1     2008.92     2058.62     32.41 o 
 -20   2   1     2965.54     3047.42     49.95 o 
 -18   2   1     3854.71     3779.49     44.14 o 
 -16   2   1     1751.21     1798.58     26.60 o 
 -14   2   1     3401.93     3510.47     36.95 o 
 -12   2   1    13890.93    13488.01     98.11 o 
 -10   2   1      796.28      737.34     12.85 o 
  -8   2   1    38181.38    40174.26    256.68 o 
  -6   2   1       24.26       21.72      5.64 o 
  -4   2   1    80786.59    82738.02    964.67 o 
  -2   2   1       17.91        7.85      5.15 o 
   0   2   1     7160.71     7655.85     61.26 o 
   2   2   1     1330.01     1272.38     23.09 o 
   4   2   1     3266.85     3075.70     36.46 o 
   6   2   1       47.69       46.79      6.18 o 
   8   2   1       81.53       51.42      5.46 o 
  10   2   1     3340.71     3269.61     37.13 o 
  12   2   1     7896.41     7793.07    104.52 o 
  14   2   1     1878.71     1835.95     28.98 o 
  16   2   1     4497.46     4268.89     50.97 o 
  18   2   1    12963.03    12499.71    139.44 o 
  20   2   1     3555.55     3519.23     58.73 o 
  22   2   1     3583.48     3606.22     51.72 o 
  24   2   1      394.61      408.40     24.01 o 
  26   2   1     1465.17     1584.50     50.34 o 
  28   2   1       99.52      105.70     16.89 o 
  30   2   1       26.54       16.23     13.88 o 
  32   2   1       31.02       43.65     29.93 o 
 -33   3   1       53.39       75.38     30.75 o 
 -31   3   1       51.24       37.25     18.27 o 
 -29   3   1        4.44       15.60     18.26 o 
 -27   3   1     1187.47     1179.64     47.19 o 
 -25   3   1        6.20        0.21      9.34 o 
 -23   3   1      195.95      181.88     20.55 o 
 -21   3   1        8.50        7.04      6.31 o 
 -19   3   1      165.81      153.52     11.53 o 
 -17   3   1       91.22       81.74     14.42 o 
 -15   3   1       34.39       24.02      5.59 o 
 -13   3   1      874.52      817.44     17.02 o 
 -11   3   1     6155.97     6476.44     59.82 o 
  -9   3   1        2.58        8.76      4.24 o 
  -7   3   1    11837.26    12604.23    114.63 o 
  -5   3   1    29334.94    31778.59    268.49 o 
  -3   3   1     6983.00     7375.16     61.03 o 
  -1   3   1     4797.53     4980.83     44.85 o 
   1   3   1      392.84      402.43      8.40 o 
   3   3   1        6.52        3.74      3.21 o 
   5   3   1      421.92      376.07      9.47 o 
   7   3   1     3827.35     3852.59     39.40 o 
   9   3   1       43.07       60.04      8.88 o 
  11   3   1      949.38      967.86     19.08 o 
  13   3   1      224.02      228.97     18.07 o 
  15   3   1     1434.62     1415.20     26.45 o 
  17   3   1       48.16       47.59      7.78 o 
  19   3   1     2845.42     2914.55     43.43 o 
  21   3   1       14.18       16.46      7.89 o 
  23   3   1      195.38      211.76     15.05 o 
  25   3   1       71.11       56.39     14.19 o 
  27   3   1       41.37       17.87     11.99 o 
  29   3   1       36.35       16.20     28.55 o 
  31   3   1       57.19      -11.53     27.18 o 
 -32   4   1       65.21       91.08     23.74 o 
 -30   4   1      853.00     1012.45     48.53 o 
 -28   4   1      393.60      357.48     31.96 o 
 -26   4   1      105.74      113.10     16.58 o 
 -24   4   1      149.92      131.81     16.12 o 
 -22   4   1        4.16       -4.50      8.97 o 
 -20   4   1        1.93       19.33      9.05 o 
 -18   4   1      135.33      118.21     12.95 o 
 -16   4   1     4471.39     4581.11     75.51 o 
 -14   4   1      410.76      418.68     14.62 o 
 -12   4   1      622.93      616.09     14.46 o 
 -10   4   1     2152.28     2322.77     28.97 o 
  -8   4   1     8228.39     8977.43     76.93 o 
  -6   4   1     1793.90     1793.63     25.69 o 
  -4   4   1     3608.02     3831.78     38.51 o 
  -2   4   1      258.98      230.54     11.49 o 
   0   4   1      868.15      765.52     13.03 o 
   2   4   1       17.79       10.68      2.94 o 
   4   4   1     4253.28     4068.67     41.42 o 
   6   4   1     1136.46     1174.16     21.72 o 
   8   4   1    20038.18    21003.73    170.08 o 
  10   4   1     6947.88     6962.03     85.91 o 
  12   4   1     5778.21     6171.41     62.66 o 
  14   4   1     2920.36     3093.90     40.97 o 
  16   4   1      308.01      290.56     17.46 o 
  18   4   1      402.14      381.16     16.28 o 
  20   4   1      406.96      367.82     17.14 o 
  22   4   1      175.35      125.93     23.06 o 
  24   4   1      163.15      145.83     21.83 o 
  26   4   1       22.87       21.56     18.26 o 
  28   4   1       63.24       50.75     19.23 o 
  30   4   1       15.00       14.83     30.47 o 
 -31   5   1      855.78     1027.08     81.27 o 
 -29   5   1      123.22      129.86     39.81 o 
 -27   5   1     2570.24     2690.45     58.59 o 
 -25   5   1      877.12      824.00     32.11 o 
 -23   5   1     4442.19     4637.89    100.62 o 
 -21   5   1        2.88       -0.24      9.66 o 
 -19   5   1     1613.00     1628.79     38.82 o 
 -17   5   1       10.47       16.98      8.49 o 
 -15   5   1     1056.90     1236.45     30.80 o 
 -13   5   1      861.17      892.34     25.37 o 
 -11   5   1     3228.09     3123.55     48.70 o 
  -9   5   1      599.97      588.59     13.76 o 
  -7   5   1     1284.48     1161.50     24.21 o 
  -5   5   1     1451.15     1229.21     21.18 o 
  -3   5   1     6263.71     5917.87     57.08 o 
  -1   5   1    12505.13    12739.83     94.11 o 
   1   5   1     7497.98     7797.17     63.48 o 
   3   5   1    17436.42    17563.72    139.27 o 
   5   5   1     3769.00     3648.67     53.56 o 
   7   5   1     7080.32     6737.13     86.99 o 
   9   5   1        1.93        2.86      6.78 o 
  11   5   1     3920.57     3761.23     84.05 o 
  13   5   1      298.01      297.42     13.24 o 
  15   5   1     4968.72     5101.11    104.51 o 
  17   5   1       19.67       34.37     12.39 o 
  19   5   1     2280.01     2359.16     62.42 o 
  21   5   1       81.04       70.77     17.56 o 
  23   5   1     1160.08     1144.59     61.77 o 
  25   5   1      547.32      560.78     46.26 o 
  27   5   1      908.95      938.44     77.97 o 
  29   5   1      770.17      805.63     45.52 o 
 -28   6   1      427.56      433.40     35.75 o 
 -26   6   1      352.90      412.64     34.23 o 
 -24   6   1      407.09      351.26     48.46 o 
 -22   6   1       39.12       25.64     28.69 o 
 -20   6   1      634.91      599.63     26.99 o 
 -18   6   1      113.44      118.59     14.89 o 
 -16   6   1      228.37      202.55     16.14 o 
 -14   6   1       49.71       45.32      9.74 o 
 -12   6   1      128.49      122.11     21.11 o 
 -10   6   1      269.97      277.36     16.20 o 
  -8   6   1     3373.06     3518.60     53.71 o 
  -6   6   1      269.64      308.07     16.21 o 
  -4   6   1    11497.12    11922.30    102.45 o 
  -2   6   1     2464.69     2498.13     36.24 o 
   0   6   1     4654.81     4532.93     44.94 o 
   2   6   1      682.56      643.15     15.12 o 
   4   6   1     2798.81     2785.88     41.48 o 
   6   6   1     2619.11     2720.95     36.59 o 
   8   6   1     2502.77     2741.17     45.62 o 
  10   6   1     1715.99     1659.41     34.91 o 
  12   6   1     2990.06     2946.84     66.50 o 
  14   6   1      858.23      950.36     41.18 o 
  16   6   1      611.78      646.77     98.97 o 
  18   6   1      862.08      818.74     67.54 o 
  20   6   1      332.18      312.27     44.06 o 
  22   6   1      291.33      282.71     36.51 o 
  24   6   1       66.61       55.49     20.44 o 
  26   6   1        5.16       11.88     17.34 o 
  28   6   1        0.07        7.32     24.85 o 
 -27   7   1      304.70      313.18     51.20 o 
 -25   7   1       15.25        9.50     16.67 o 
 -23   7   1      145.50      189.42     26.73 o 
 -21   7   1       80.48       94.97     19.66 o 
 -19   7   1      899.06      945.38     62.18 o 
 -17   7   1       63.43       41.01     15.62 o 
 -15   7   1     1167.26     1236.01     74.03 o 
 -13   7   1       13.03       12.95      9.08 o 
 -11   7   1        0.62       12.00     10.76 o 
  -9   7   1     1105.10     1108.93     26.09 o 
  -7   7   1        7.29       14.91      6.75 o 
  -5   7   1        0.64        1.03      6.77 o 
  -3   7   1      753.45      775.91     20.54 o 
  -1   7   1      257.65      242.10     12.85 o 
   1   7   1     1483.67     1452.88     24.43 o 
   3   7   1     2511.67     2409.05     43.80 o 
   5   7   1        0.66       -4.03      6.36 o 
   7   7   1     2322.44     2322.84     64.56 o 
   9   7   1      212.35      232.55     22.32 o 
  11   7   1       31.18       26.33     22.38 o 
  13   7   1       47.02       33.53     13.65 o 
  15   7   1      518.87      451.92     38.02 o 
  17   7   1       35.41       37.97     16.24 o 
  19   7   1      189.83      126.65     22.62 o 
  21   7   1       14.13       -4.35     14.89 o 
  23   7   1      289.64      333.29     33.69 o 
  25   7   1        7.87       14.65     18.77 o 
 -24   8   1        2.51       12.92     18.31 o 
 -22   8   1      232.72      175.21     26.95 o 
 -20   8   1      439.92      430.83     35.10 o 
 -18   8   1     1003.27     1079.86     58.62 o 
 -16   8   1     4503.79     4467.58     96.29 o 
 -14   8   1     1417.70     1394.86     50.07 o 
 -12   8   1     7132.55     6768.72    117.64 o 
 -10   8   1     1546.67     1534.43     39.56 o 
  -8   8   1     3747.15     3754.06     47.66 o 
  -6   8   1       15.07       11.44      6.89 o 
  -4   8   1      545.14      558.74     22.43 o 
  -2   8   1      803.42      796.69     33.01 o 
   0   8   1       76.02       83.23     11.55 o 
   2   8   1       24.19        5.33     29.79 o 
   4   8   1      259.29      211.43     21.73 o 
   6   8   1        6.38        6.57      9.26 o 
   8   8   1     1030.37     1085.45     34.42 o 
  10   8   1      424.56      409.29     34.38 o 
  12   8   1      663.21      675.17     56.01 o 
  14   8   1     1415.40     1398.14     51.82 o 
  16   8   1      818.48      838.58     42.88 o 
  18   8   1      708.35      665.62     91.70 o 
  20   8   1      228.52      219.80     57.65 o 
  22   8   1      813.22      882.83     47.91 o 
 -21   9   1       10.12        6.97     17.90 o 
 -19   9   1      793.86      881.47     46.28 o 
 -17   9   1        2.57       12.20     15.62 o 
 -15   9   1      954.08      938.59     63.15 o 
 -13   9   1      171.21      159.75     19.06 o 
 -11   9   1      783.60      916.57     42.32 o 
  -9   9   1      779.49      724.58     41.47 o 
  -7   9   1      769.22      799.01     34.08 o 
  -5   9   1     1648.48     1627.41     52.39 o 
  -3   9   1     1481.67     1458.61     50.45 o 
  -1   9   1     2128.17     2299.59     50.36 o 
   1   9   1     1011.32     1020.62     41.71 o 
   3   9   1     2204.91     2144.37     60.09 o 
   5   9   1      619.60      630.12     66.71 o 
   7   9   1     1333.77     1167.40     45.95 o 
   9   9   1      209.84      156.04     21.98 o 
  11   9   1      108.50      129.00     21.93 o 
  13   9   1       37.81       18.52     12.83 o 
  15   9   1       36.20       47.61     18.80 o 
  17   9   1       27.11       22.13     17.02 o 
  19   9   1      209.19      277.23     32.83 o 
 -16  10   1       50.26       36.37     28.96 o 
 -14  10   1       21.13       25.93     18.72 o 
 -12  10   1      151.16       69.19     28.00 o 
 -10  10   1       63.46       52.16     28.83 o 
  -8  10   1      111.37       83.19     28.55 o 
  -6  10   1        0.12      -11.21     13.44 o 
  -4  10   1        6.21        6.77     14.77 o 
  -2  10   1        0.74      -11.64     12.42 o 
   0  10   1       61.03       60.68     25.12 o 
   2  10   1        8.30        4.12     14.27 o 
   4  10   1      284.10      304.63     38.28 o 
   6  10   1       62.22       50.36     16.82 o 
   8  10   1      385.80      352.60     42.28 o 
  10  10   1       59.44       72.00     18.61 o 
  12  10   1       33.76       48.42     18.28 o 
  14  10   1        7.09        7.21     16.49 o 
  -5  11   1       15.96       12.78     23.20 o 
  -3  11   1       87.91       59.03     20.19 o 
  -1  11   1      186.59      201.77     30.61 o 
   1  11   1      196.32      183.68     35.42 o 
   3  11   1      550.76      602.85     41.50 o 
   5  11   1       77.35       91.37     23.32 o 
 -34   0   2      209.48      288.22     31.17 o 
 -32   0   2      411.84      419.58     33.67 o 
 -30   0   2      261.77      225.38     25.71 o 
 -28   0   2     1121.88     1070.63     55.18 o 
 -26   0   2     2575.36     2488.06     93.76 o 
 -24   0   2     3526.49     3368.83     72.08 o 
 -22   0   2     5685.75     5802.39     97.39 o 
 -20   0   2     8365.83     8464.74    122.04 o 
 -18   0   2      799.40      700.12     18.00 o 
 -16   0   2    10620.75    10021.82     98.29 o 
 -14   0   2     3479.19     3908.33     40.34 o 
 -12   0   2    12178.60    11026.53    166.51 o 
 -10   0   2     4413.27     4171.03    132.33 o 
  -8   0   2     4085.83     4124.11     56.43 o 
  -6   0   2     2791.57     2943.66     44.89 o 
  -4   0   2     5162.08     5196.08     62.22 o 
  -2   0   2      129.47      146.49      6.98 o 
   0   0   2    37631.30    40417.39    404.74 o 
   2   0   2     7987.44     8074.76     92.13 o 
   4   0   2   275044.47   274448.69   3832.95 o 
   6   0   2    26487.94    26348.57    395.62 o 
   8   0   2    17180.71    17539.72    280.31 o 
  10   0   2     4615.83     4945.42    107.07 o 
  12   0   2     9387.52     9784.04    182.85 o 
  14   0   2     8676.83     8527.16    170.22 o 
  16   0   2     1087.83     1059.48     51.07 o 
  18   0   2     2756.56     2685.35     87.86 o 
  20   0   2      213.45      236.11     31.30 o 
  22   0   2      162.92      155.94     28.83 o 
  24   0   2      204.45      186.69     33.22 o 
  26   0   2     1358.23     1298.33     69.73 o 
  28   0   2        0.13       11.26     19.77 o 
  30   0   2     1299.23     1289.00     77.15 o 
  32   0   2        1.79      -24.71     24.71 o 
 -35   1   2       82.57       50.18     18.69 o 
 -33   1   2      229.18      241.98     24.06 o 
 -31   1   2      907.42      905.56     35.87 o 
 -29   1   2      297.94      274.16     27.38 o 
 -27   1   2      484.03      446.65     31.58 o 
 -25   1   2       64.78       41.20     12.37 o 
 -23   1   2     1562.97     1518.74     32.23 o 
 -21   1   2     1397.84     1351.30     28.90 o 
 -19   1   2     5570.49     5668.95     56.10 o 
 -17   1   2      665.05      599.42     15.92 o 
 -15   1   2    24404.08    25338.01    172.36 o 
 -13   1   2      601.52      583.58     14.65 o 
 -11   1   2     8013.94     8605.90     65.32 o 
  -9   1   2     3881.46     4155.45     40.88 o 
  -7   1   2      606.06      639.89     11.75 o 
  -5   1   2      133.75      173.31      5.60 o 
  -3   1   2     6951.44     6787.05     48.55 o 
  -1   1   2      422.08      508.48      9.34 o 
   1   1   2    18285.28    19263.17    162.64 o 
   3   1   2    38885.06    38183.46   1167.07 o 
   5   1   2     5837.66     5830.56     86.91 o 
   7   1   2     6131.67     6019.31     66.03 o 
   9   1   2      401.87      404.50     14.54 o 
  11   1   2    24022.82    23921.28    214.23 o 
  13   1   2       18.92       20.54      6.34 o 
  15   1   2     5437.52     5543.03    138.69 o 
  17   1   2        3.41       -2.52      6.55 o 
  19   1   2     2591.00     2545.03     47.89 o 
  21   1   2     1463.11     1447.10     47.93 o 
  23   1   2     1290.96     1287.18     57.11 o 
  25   1   2      225.41      205.91     27.32 o 
  27   1   2      330.75      277.09     28.38 o 
  29   1   2       93.74      122.96     23.48 o 
  31   1   2      144.13      139.55     26.66 o 
 -34   2   2      105.51      124.02     25.80 o 
 -32   2   2       92.12      117.13     23.65 o 
 -30   2   2      125.83      139.46     27.31 o 
 -28   2   2        5.39       -8.32     10.68 o 
 -26   2   2      711.60      718.95     29.47 o 
 -24   2   2      200.34      196.81     14.50 o 
 -22   2   2      102.49       97.55     10.62 o 
 -20   2   2       73.10       95.64      8.47 o 
 -18   2   2      653.47      623.89     15.54 o 
 -16   2   2     1198.59     1232.81     20.64 o 
 -14   2   2      534.76      569.95     17.52 o 
 -12   2   2     5528.29     5522.02     48.06 o 
 -10   2   2       40.80       38.36      4.80 o 
  -8   2   2     4617.15     5063.63     46.68 o 
  -6   2   2     8921.52     8959.62     86.88 o 
  -4   2   2    40408.26    40822.33    334.58 o 
  -2   2   2     3191.77     3167.20     31.38 o 
   0   2   2       80.53       74.42      5.03 o 
   2   2   2     3123.48     3185.95     33.81 o 
   4   2   2     1926.85     2259.16     32.17 o 
   6   2   2     1686.14     1737.96     28.81 o 
   8   2   2     3392.47     3466.23     37.89 o 
  10   2   2     1026.13      996.21     19.03 o 
  12   2   2      783.09      727.53     26.82 o 
  14   2   2      294.15      340.85     13.54 o 
  16   2   2       79.88       83.78      9.12 o 
  18   2   2     1122.79     1083.86     25.48 o 
  20   2   2      145.23      128.69     12.10 o 
  22   2   2      212.48      194.52     17.73 o 
  24   2   2       39.06       29.52     11.58 o 
  26   2   2      172.70      179.38     18.91 o 
  28   2   2        0.25       -3.43     14.84 o 
  30   2   2       49.15       39.56     19.88 o 
  32   2   2       93.27       98.54     25.46 o 
 -33   3   2      156.02      175.50     28.01 o 
 -31   3   2     1514.78     1540.22     58.74 o 
 -29   3   2        0.97       17.00     15.69 o 
 -27   3   2      603.61      670.86    106.80 o 
 -25   3   2      448.38      464.88     30.80 o 
 -23   3   2      297.37      300.17     30.07 o 
 -21   3   2      114.25      121.72     11.27 o 
 -19   3   2       14.44        9.51      5.72 o 
 -17   3   2       26.64       42.38      6.06 o 
 -15   3   2     4407.17     4428.57     44.05 o 
 -13   3   2     8016.10     8197.58     66.80 o 
 -11   3   2    32118.90    33125.54    216.36 o 
  -9   3   2    21331.68    23007.52    198.30 o 
  -7   3   2    48378.06    52220.08    526.08 o 
  -5   3   2    56616.88    59063.57    580.73 o 
  -3   3   2    19963.64    20361.62    151.84 o 
  -1   3   2    11556.04    11279.01     90.87 o 
   1   3   2       12.45       34.88      4.56 o 
   3   3   2      658.50      586.48     24.81 o 
   5   3   2      542.27      599.53     16.75 o 
   7   3   2     1757.47     1682.14     28.79 o 
   9   3   2      163.24      150.11      8.19 o 
  11   3   2    19890.27    20652.06    163.10 o 
  13   3   2      105.81       82.34      8.84 o 
  15   3   2    16495.68    16022.52    207.13 o 
  17   3   2      480.42      514.54     18.01 o 
  19   3   2     4583.84     4620.34     66.34 o 
  21   3   2      210.10      210.05     14.68 o 
  23   3   2      289.82      309.64     21.45 o 
  25   3   2       62.47       59.00     13.96 o 
  27   3   2       65.65       49.90     14.28 o 
  29   3   2        4.19        5.57     25.94 o 
  31   3   2       26.61        7.41     27.73 o 
 -32   4   2      783.62      921.38     65.07 o 
 -30   4   2      836.96      917.85     46.86 o 
 -28   4   2      244.28      231.32     28.28 o 
 -26   4   2     1361.21     1492.60     54.91 o 
 -24   4   2      120.43      168.97     16.93 o 
 -22   4   2     2362.53     2458.90     48.87 o 
 -20   4   2      423.85      385.92     50.24 o 
 -18   4   2      223.84      251.39     20.43 o 
 -16   4   2     1540.07     1594.45     34.42 o 
 -14   4   2     1698.51     1729.84     35.00 o 
 -12   4   2     8967.85     9409.67     83.56 o 
 -10   4   2      690.11      747.99     18.90 o 
  -8   4   2    34724.56    34389.70    291.29 o 
  -6   4   2      196.51      219.48     11.11 o 
  -4   4   2     9209.98     9037.03     76.48 o 
  -2   4   2     5454.58     5484.23     52.64 o 
   0   4   2     9336.69     8818.49     67.53 o 
   2   4   2      109.89      126.33      8.03 o 
   4   4   2      524.32      446.35     16.01 o 
   6   4   2     1283.03     1245.70     38.64 o 
   8   4   2     3564.06     3366.20     38.81 o 
  10   4   2       87.97       75.49      6.89 o 
  12   4   2      956.59      960.99     29.40 o 
  14   4   2     5099.28     4708.81     71.88 o 
  16   4   2     3032.39     2859.85     51.05 o 
  18   4   2     1472.80     1540.96     56.12 o 
  20   4   2       26.70       37.02     10.94 o 
  22   4   2      935.21      849.74     31.42 o 
  24   4   2        0.23        0.53     14.31 o 
  26   4   2       67.47       67.15     19.45 o 
  28   4   2      180.53      158.80     25.26 o 
  30   4   2      576.41      583.07     41.45 o 
 -31   5   2      267.86      387.70     36.54 o 
 -29   5   2       19.23        8.56     16.42 o 
 -27   5   2       91.17      102.82     16.55 o 
 -25   5   2       13.65       17.65     12.19 o 
 -23   5   2      743.21      761.78     29.70 o 
 -21   5   2       69.22       65.31     13.05 o 
 -19   5   2     3317.66     3224.41     56.48 o 
 -17   5   2       11.93       10.11      8.30 o 
 -15   5   2      102.63       87.99     11.26 o 
 -13   5   2        3.38       -2.09      6.08 o 
 -11   5   2      647.72      664.98     23.37 o 
  -9   5   2    10993.68    11077.20    112.35 o 
  -7   5   2     9039.49     9350.15     98.40 o 
  -5   5   2     1443.22     1562.82     22.89 o 
  -3   5   2     1005.31     1162.18     20.62 o 
  -1   5   2      223.91      247.90      9.14 o 
   1   5   2      165.66      180.94      8.23 o 
   3   5   2     9632.50     9493.71     75.52 o 
   5   5   2     2954.17     2868.03     45.41 o 
   7   5   2       12.37        0.66      5.98 o 
   9   5   2      121.51       98.91     10.73 o 
  11   5   2      647.96      656.10     22.94 o 
  13   5   2        6.17       -4.00      7.16 o 
  15   5   2     3257.07     3228.61     77.19 o 
  17   5   2      152.24      132.69     14.59 o 
  19   5   2        1.27        1.59     12.54 o 
  21   5   2       21.33       26.61     15.08 o 
  23   5   2      198.83      152.86     23.20 o 
  25   5   2      207.72      209.82     27.24 o 
  27   5   2      316.70      284.20     53.26 o 
  29   5   2       12.83       18.66     20.05 o 
 -30   6   2       63.09       63.15     37.61 o 
 -28   6   2        6.26       16.32     17.07 o 
 -26   6   2      261.03      236.43     30.81 o 
 -24   6   2     1391.17     1466.11     46.15 o 
 -22   6   2      744.28      744.47     30.48 o 
 -20   6   2     4634.77     4672.82     74.38 o 
 -18   6   2      397.11      444.29     23.47 o 
 -16   6   2     2412.31     2467.92     48.70 o 
 -14   6   2      252.49      266.87     17.57 o 
 -12   6   2      631.96      665.33     24.13 o 
 -10   6   2       10.71        3.28      5.49 o 
  -8   6   2       48.13       41.56      8.03 o 
  -6   6   2       51.93       44.92      8.55 o 
  -4   6   2     3006.91     3016.14     53.18 o 
  -2   6   2        0.77        8.58      5.60 o 
   0   6   2    11565.43    11649.39    104.33 o 
   2   6   2     2869.38     2849.69     46.93 o 
   4   6   2     9879.51     9725.18     93.05 o 
   6   6   2     3384.65     3366.37     46.53 o 
   8   6   2     4471.20     4351.47     63.13 o 
  10   6   2     1830.24     1893.93     39.92 o 
  12   6   2      511.82      522.07     22.58 o 
  14   6   2      130.69      155.84     20.87 o 
  16   6   2      122.21      100.11     24.16 o 
  18   6   2      184.67      210.14     25.45 o 
  20   6   2       44.73       66.52     18.76 o 
  22   6   2      657.26      732.68     50.24 o 
  24   6   2      137.60      136.69     26.08 o 
  26   6   2      814.89      876.22     47.69 o 
 -27   7   2      192.55      179.85     33.49 o 
 -25   7   2        7.29      -15.21     15.21 o 
 -23   7   2     1126.39     1200.63     58.20 o 
 -21   7   2       43.19       51.08     13.79 o 
 -19   7   2     3173.03     3165.81     61.61 o 
 -17   7   2     1030.09     1151.84     35.79 o 
 -15   7   2     5236.84     5188.36     78.12 o 
 -13   7   2      277.54      252.26     18.43 o 
 -11   7   2     2566.53     2458.19     56.71 o 
  -9   7   2      509.62      541.65     19.44 o 
  -7   7   2     1777.02     1722.17     51.52 o 
  -5   7   2      497.22      483.69     17.02 o 
  -3   7   2       26.01       24.11      8.82 o 
  -1   7   2     1674.97     1683.95     37.15 o 
   1   7   2     1933.58     1777.95     38.65 o 
   3   7   2     4239.08     4247.85     54.78 o 
   5   7   2       29.83       48.56     10.90 o 
   7   7   2     5504.69     5511.95     66.94 o 
   9   7   2        4.99        9.16     10.85 o 
  11   7   2     1475.69     1495.31     55.87 o 
  13   7   2      203.01      175.82     23.10 o 
  15   7   2     1835.19     1800.36     58.10 o 
  17   7   2      223.13      216.36     26.80 o 
  19   7   2      699.39      576.27     51.61 o 
  21   7   2      218.22      179.63     34.04 o 
  23   7   2      885.34      716.57     59.58 o 
  25   7   2       65.93       92.67     23.20 o 
 -24   8   2       61.28       45.70     20.21 o 
 -22   8   2       23.97       51.29     19.56 o 
 -20   8   2       16.65       20.51     16.88 o 
 -18   8   2      142.05       93.72     21.51 o 
 -16   8   2      229.43      244.65     32.12 o 
 -14   8   2      224.32      205.05     20.33 o 
 -12   8   2      524.24      533.49     25.88 o 
 -10   8   2       18.16        9.09     11.27 o 
  -8   8   2      249.88      232.70     21.72 o 
  -6   8   2       51.70       54.49     11.82 o 
  -4   8   2      306.01      293.25     18.75 o 
  -2   8   2      585.71      561.15     24.37 o 
   0   8   2      459.30      444.12     21.94 o 
   2   8   2      337.21      330.79     20.10 o 
   4   8   2      144.31      148.62     20.73 o 
   6   8   2        8.53       -5.08     11.26 o 
   8   8   2     1434.01     1436.92     64.73 o 
  10   8   2      174.85      174.08     18.70 o 
  12   8   2      118.58      117.06     16.88 o 
  14   8   2      153.59      205.33     26.26 o 
  16   8   2       57.53       24.52     16.95 o 
  18   8   2       10.34       18.45     17.36 o 
  20   8   2        2.11        2.84     22.38 o 
  22   8   2       53.74       49.33     20.40 o 
 -21   9   2       17.57       27.77     18.32 o 
 -19   9   2      110.43      111.81     23.10 o 
 -17   9   2        5.48       -1.15     12.69 o 
 -15   9   2      201.03      181.68     46.54 o 
 -13   9   2      201.34      151.34     23.18 o 
 -11   9   2      179.71      172.94     23.45 o 
  -9   9   2      313.50      302.43     21.91 o 
  -7   9   2      204.09      201.91     16.26 o 
  -5   9   2      454.09      460.22     21.53 o 
  -3   9   2      270.83      263.57     20.10 o 
  -1   9   2     1171.84     1216.27     46.39 o 
   1   9   2        9.02        6.82     13.27 o 
   3   9   2      246.68      284.57     26.78 o 
   5   9   2      210.88      236.81     25.82 o 
   7   9   2      128.42      123.94     21.37 o 
   9   9   2      111.64       72.57     18.59 o 
  11   9   2      232.75      268.00     56.97 o 
  13   9   2        0.85        8.14     15.22 o 
  15   9   2      244.58      252.65     25.37 o 
  17   9   2        0.24       -0.76     17.71 o 
 -14  10   2        2.06      -15.80     15.80 o 
 -12  10   2      361.97      398.11     34.41 o 
 -10  10   2       12.07        3.16     17.71 o 
  -8  10   2      834.70      884.87     63.69 o 
  -6  10   2        1.38        9.85     14.30 o 
  -4  10   2     1433.19     1535.20     67.68 o 
  -2  10   2       39.91       54.66     14.69 o 
   0  10   2     1309.84     1503.42     54.07 o 
   2  10   2      104.32      110.79     21.06 o 
   4  10   2      887.25      972.64     45.21 o 
   6  10   2      206.81      218.29     27.10 o 
   8  10   2      471.69      445.01     90.74 o 
  10  10   2      198.91      238.96     68.64 o 
  12  10   2      378.25      379.15     76.46 o 
  -3  11   2       56.05       92.23     21.83 o 
  -1  11   2       67.86       49.60     20.77 o 
   1  11   2      115.49       85.93     27.32 o 
 -35   1   3      777.95      852.53     38.32 o 
 -33   1   3        7.66       15.35     14.82 o 
 -31   1   3      196.41      191.18     21.02 o 
 -29   1   3       82.96      107.39     18.97 o 
 -27   1   3     1349.82     1386.92     33.76 o 
 -25   1   3      398.95      410.08     19.47 o 
 -23   1   3     1930.49     1852.39     35.41 o 
 -21   1   3      787.00      750.00     21.50 o 
 -19   1   3     7256.48     7418.23     85.49 o 
 -17   1   3      755.69      786.49     19.81 o 
 -15   1   3     1525.46     1380.27     26.20 o 
 -13   1   3    11056.15    11131.50     95.79 o 
 -11   1   3    10766.13    10851.68     91.56 o 
  -9   1   3     2226.38     2250.31     27.67 o 
  -7   1   3     1231.57     1128.61     17.16 o 
  -5   1   3     5962.91     5758.94     62.25 o 
  -3   1   3     2594.76     2534.09     27.25 o 
  -1   1   3      873.93      754.20     12.80 o 
   1   1   3      757.69      717.86     25.36 o 
   3   1   3    41359.18    41943.96    268.38 o 
   5   1   3     1310.68     1424.31     26.31 o 
   7   1   3    26864.16    26801.14    247.48 o 
   9   1   3      272.21      223.80     12.92 o 
  11   1   3     9463.44     9355.41    102.29 o 
  13   1   3        6.68       13.72      6.42 o 
  15   1   3     2793.36     2775.43     61.82 o 
  17   1   3      467.61      432.27     27.07 o 
  19   1   3      363.53      410.26     27.80 o 
  21   1   3       94.66       85.82     17.56 o 
  23   1   3      155.58      153.40     26.49 o 
  25   1   3      191.47      206.66     40.63 o 
  27   1   3      224.03      228.29     28.25 o 
  29   1   3      454.90      430.83     48.46 o 
  31   1   3      127.59       54.14     22.07 o 
 -34   2   3      919.92     1011.46     41.01 o 
 -32   2   3      168.44      186.82     22.02 o 
 -30   2   3      683.52      643.94     42.87 o 
 -28   2   3      643.30      731.74     30.80 o 
 -26   2   3       85.70       88.48     14.27 o 
 -24   2   3       10.52       -3.11     13.22 o 
 -22   2   3        7.44       13.83      7.23 o 
 -20   2   3     5273.85     5346.63     53.78 o 
 -18   2   3     2845.00     2741.34     42.91 o 
 -16   2   3    16486.69    16865.07    122.92 o 
 -14   2   3      926.99     1031.08     20.22 o 
 -12   2   3    32867.34    33460.09    249.39 o 
 -10   2   3     1478.83     1525.83     22.05 o 
  -8   2   3     8735.20     8930.13     74.34 o 
  -6   2   3     4341.98     4489.55     37.50 o 
  -4   2   3     7412.04     6799.42     52.06 o 
  -2   2   3        3.42       11.32      3.88 o 
   0   2   3     1042.87      841.45     27.78 o 
   2   2   3     3879.86     3724.35     40.20 o 
   4   2   3     8575.48     8247.93     74.35 o 
   6   2   3     3757.87     3758.53    107.90 o 
   8   2   3    12799.90    12861.64    127.70 o 
  10   2   3    20882.19    20834.40    193.97 o 
  12   2   3     6299.49     6264.71     78.57 o 
  14   2   3     4826.14     4818.95     84.30 o 
  16   2   3      443.82      422.18     21.00 o 
  18   2   3     1631.58     1655.00     40.05 o 
  20   2   3       12.52       12.96      9.24 o 
  22   2   3      855.47      817.10     30.97 o 
  24   2   3       67.16       72.50     22.92 o 
  26   2   3      763.33      825.24     43.52 o 
  28   2   3       18.29        1.71     16.64 o 
  30   2   3      474.25      500.03     39.82 o 
 -33   3   3       22.50       16.45     19.00 o 
 -31   3   3      114.45      139.72     63.97 o 
 -29   3   3       38.20       23.86     12.57 o 
 -27   3   3      104.67       82.12     20.52 o 
 -25   3   3       26.25       25.35     11.30 o 
 -23   3   3        6.70       -3.13      7.11 o 
 -21   3   3       44.20       50.28      8.54 o 
 -19   3   3      448.55      400.46     16.37 o 
 -17   3   3       36.60       28.88      6.67 o 
 -15   3   3     1375.20     1306.36     30.06 o 
 -13   3   3     3518.40     3870.70     63.92 o 
 -11   3   3     1401.78     1420.85     21.43 o 
  -9   3   3      175.35      173.23      9.63 o 
  -7   3   3     1722.64     1944.17     25.97 o 
  -5   3   3      348.62      406.98      8.68 o 
  -3   3   3     1095.23     1058.59     20.90 o 
  -1   3   3      495.59      459.51     12.08 o 
   1   3   3      615.53      625.72     14.82 o 
   3   3   3     6434.20     6335.81     62.26 o 
   5   3   3       87.25       87.03      8.12 o 
   7   3   3     6582.04     6633.63     77.39 o 
   9   3   3      138.79      149.79     12.59 o 
  11   3   3     6942.10     7225.24     87.02 o 
  13   3   3      109.40       95.75     11.88 o 
  15   3   3      588.75      638.77     24.49 o 
  17   3   3      405.18      385.14     21.31 o 
  19   3   3       15.45       25.70     10.12 o 
  21   3   3       95.96       97.35     15.95 o 
  23   3   3       55.97       44.02     13.43 o 
  25   3   3      115.35      118.90     18.64 o 
  27   3   3        1.09        6.42     12.12 o 
  29   3   3        9.18        0.09     18.24 o 
 -32   4   3       14.49       -8.04     16.95 o 
 -30   4   3      122.99       64.87     20.48 o 
 -28   4   3      296.48      325.49     31.03 o 
 -26   4   3      770.44      778.02     39.90 o 
 -24   4   3     1721.99     1706.57     41.82 o 
 -22   4   3      396.32      385.95     21.37 o 
 -20   4   3      515.05      490.00     22.42 o 
 -18   4   3       48.69       50.22     10.09 o 
 -16   4   3      929.31      940.43     39.69 o 
 -14   4   3       44.04       40.53     10.55 o 
 -12   4   3     5326.77     5222.45    108.72 o 
 -10   4   3       97.57      102.01      8.63 o 
  -8   4   3     4404.54     4503.69     56.17 o 
  -6   4   3       85.93      130.47     11.37 o 
  -4   4   3    19734.22    21024.36    161.07 o 
  -2   4   3     1416.30     1480.86     23.16 o 
   0   4   3     5758.02     6041.40     60.02 o 
   2   4   3      300.40      303.67     12.07 o 
   4   4   3       32.45       56.09      9.43 o 
   6   4   3        6.92        6.00      5.28 o 
   8   4   3       20.19       13.50      6.42 o 
  10   4   3       70.75       52.56      9.31 o 
  12   4   3     1016.63      963.49     28.14 o 
  14   4   3     3683.33     3481.95     57.82 o 
  16   4   3      318.29      313.50     19.62 o 
  18   4   3     1668.55     1749.95     65.87 o 
  20   4   3      129.90      123.86     16.02 o 
  22   4   3      996.75     1073.16     36.60 o 
  24   4   3      101.06       98.64     18.66 o 
  26   4   3      113.48      107.26     29.10 o 
  28   4   3       40.51       29.81     23.34 o 
 -31   5   3      178.07      172.44     27.16 o 
 -29   5   3        4.31       -3.68     15.96 o 
 -27   5   3      694.86      801.26     41.93 o 
 -25   5   3       28.05       23.61     12.13 o 
 -23   5   3     5328.06     5438.50     81.92 o 
 -21   5   3        3.03        6.47     10.03 o 
 -19   5   3    10284.74    10386.47    140.21 o 
 -17   5   3     1592.33     1573.46     37.67 o 
 -15   5   3     4064.36     4017.09     61.81 o 
 -13   5   3     3423.26     3370.18     91.29 o 
 -11   5   3     3281.39     3179.66     57.43 o 
  -9   5   3     7569.09     7498.88     85.12 o 
  -7   5   3      870.70      857.85     23.11 o 
  -5   5   3     3558.70     3380.16     49.44 o 
  -3   5   3      116.84       92.52      9.07 o 
  -1   5   3     3118.44     2845.18     37.23 o 
   1   5   3      467.66      431.22     14.72 o 
   3   5   3     9111.38     8898.27     85.72 o 
   5   5   3      685.58      703.22     20.65 o 
   7   5   3     6293.58     5856.00     66.41 o 
   9   5   3       37.21       37.86      9.03 o 
  11   5   3     2062.58     1878.00     40.34 o 
  13   5   3      355.08      356.26     19.87 o 
  15   5   3      876.55      838.03     28.96 o 
  17   5   3      211.75      236.55     30.12 o 
  19   5   3     1514.10     1694.46     43.38 o 
  21   5   3      234.19      297.55     35.83 o 
  23   5   3      479.62      497.05     36.57 o 
  25   5   3      245.29      232.34     30.01 o 
  27   5   3      600.80      589.20     42.52 o 
 -30   6   3       28.78      -10.38     18.05 o 
 -28   6   3       42.56       10.16     16.87 o 
 -26   6   3       75.94       49.94     14.56 o 
 -24   6   3      100.47      108.57     16.13 o 
 -22   6   3        2.09        7.43     10.81 o 
 -20   6   3     1793.36     1806.64     44.42 o 
 -18   6   3        3.71       17.63     10.55 o 
 -16   6   3     5649.65     5426.91     78.60 o 
 -14   6   3       46.57       48.55     10.77 o 
 -12   6   3     3482.84     3536.38     71.51 o 
 -10   6   3      159.54      180.15     13.40 o 
  -8   6   3     1568.82     1513.98     33.15 o 
  -6   6   3      581.52      563.85     24.54 o 
  -4   6   3     1909.04     2007.45     39.35 o 
  -2   6   3       93.93       94.32     14.79 o 
   0   6   3     1684.04     1727.62     42.36 o 
   2   6   3      304.66      286.80     14.22 o 
   4   6   3     1857.33     1816.08     33.15 o 
   6   6   3      839.07      853.68     23.40 o 
   8   6   3      494.42      450.40     19.66 o 
  10   6   3     3451.26     3453.98     58.27 o 
  12   6   3     1048.80     1064.85     31.76 o 
  14   6   3     1036.51     1005.49     32.22 o 
  16   6   3       26.67       37.65     31.16 o 
  18   6   3      436.10      457.59     33.53 o 
  20   6   3        7.81        7.04     25.40 o 
  22   6   3       35.62       42.28     17.93 o 
  24   6   3        4.24       12.35     17.13 o 
  26   6   3      215.89      208.04     34.46 o 
 -27   7   3       64.67      107.58     38.44 o 
 -25   7   3        1.74      -11.73     11.73 o 
 -23   7   3       68.77       62.68     12.83 o 
 -21   7   3      136.21      149.66     18.06 o 
 -19   7   3        2.71       -4.60      9.71 o 
 -17   7   3       71.23       50.03     12.69 o 
 -15   7   3       44.41       23.30     11.06 o 
 -13   7   3     1106.89     1063.69     32.99 o 
 -11   7   3      326.37      288.73     23.79 o 
  -9   7   3      125.47       93.37     12.22 o 
  -7   7   3       80.53       61.01     10.97 o 
  -5   7   3     1031.44     1085.78     37.67 o 
  -3   7   3      226.34      225.61     16.65 o 
  -1   7   3     2581.08     2541.50     48.31 o 
   1   7   3     2310.89     2309.99     46.73 o 
   3   7   3     2273.81     2264.18     67.82 o 
   5   7   3       22.66       23.10      8.72 o 
   7   7   3     2021.94     2133.60     39.87 o 
   9   7   3       53.16       71.20     15.28 o 
  11   7   3      184.66      231.07     19.91 o 
  13   7   3        3.71        2.82     13.46 o 
  15   7   3      118.02      130.72     38.16 o 
  17   7   3       30.98       30.03     21.00 o 
  19   7   3        1.89        8.72     17.71 o 
  21   7   3       82.86       99.11     22.63 o 
  23   7   3        9.01        6.67     17.45 o 
 -24   8   3      821.78      719.90     43.35 o 
 -22   8   3      135.12      105.72     20.39 o 
 -20   8   3       68.88       70.63     15.39 o 
 -18   8   3       68.35       47.36     13.90 o 
 -16   8   3      245.61      260.53     21.52 o 
 -14   8   3      171.20      136.81     17.47 o 
 -12   8   3     1754.73     1647.26     42.82 o 
 -10   8   3       79.53       39.30     15.28 o 
  -8   8   3     4674.96     4606.03     70.83 o 
  -6   8   3      216.37      184.56     17.07 o 
  -4   8   3     3626.06     3613.31     61.75 o 
  -2   8   3     1002.87     1037.26     56.81 o 
   0   8   3     1302.95     1300.12     36.10 o 
   2   8   3     1663.80     1638.95     65.08 o 
   4   8   3      126.26      136.14     15.88 o 
   6   8   3      398.62      410.36     30.18 o 
   8   8   3      241.55      286.16     27.76 o 
  10   8   3      150.40      165.85     30.06 o 
  12   8   3      299.86      313.16     31.36 o 
  14   8   3     1159.43     1223.95     41.80 o 
  16   8   3      324.76      325.12     32.14 o 
  18   8   3     1395.53     1604.45     83.74 o 
  20   8   3      135.43      145.32     44.75 o 
 -19   9   3      387.88      399.18     38.71 o 
 -17   9   3       61.56       40.84     18.05 o 
 -15   9   3      342.29      327.93     24.53 o 
 -13   9   3        1.62       -9.22     10.62 o 
 -11   9   3       69.53       64.48     30.68 o 
  -9   9   3      117.61      132.93     17.03 o 
  -7   9   3        8.47       28.42     15.33 o 
  -5   9   3     1103.56     1063.78     34.54 o 
  -3   9   3      135.86      123.14     16.85 o 
  -1   9   3     2711.68     2771.33     56.90 o 
   1   9   3      393.02      364.54     46.54 o 
   3   9   3     3467.12     3371.39     80.84 o 
   5   9   3      246.56      253.91     27.85 o 
   7   9   3     3146.80     3177.71     86.89 o 
   9   9   3       31.90       51.51     18.70 o 
  11   9   3     1768.59     1711.84    114.21 o 
  13   9   3        0.15        5.74     16.21 o 
  15   9   3      291.40      314.41     33.59 o 
 -14  10   3        9.79       13.43     20.73 o 
 -12  10   3        2.75       11.14     18.94 o 
 -10  10   3       11.16      -13.41     13.41 o 
  -8  10   3       30.11       60.83     15.00 o 
  -6  10   3        5.02       17.67     14.77 o 
  -4  10   3       28.16       25.44     16.06 o 
  -2  10   3        6.68       -4.80     12.94 o 
   0  10   3       21.78        9.48     15.14 o 
   2  10   3       36.76        9.59     15.55 o 
   4  10   3       15.98       19.82     16.68 o 
   6  10   3       72.31       48.76     29.65 o 
   8  10   3        0.84       -1.36     14.64 o 
  10  10   3       23.49       25.97     17.37 o 
 -34   0   4      379.17      387.11     50.79 o 
 -32   0   4       43.22       66.17     26.08 o 
 -30   0   4        4.05       -2.44     12.90 o 
 -28   0   4      117.25      138.16     21.28 o 
 -26   0   4        9.91       -2.88     10.63 o 
 -24   0   4     2120.07     1972.64     53.46 o 
 -22   0   4     3380.02     3217.05     67.11 o 
 -20   0   4    10747.70    10609.17    143.33 o 
 -18   0   4      985.70     1161.78     35.01 o 
 -16   0   4    33814.86    33833.83    346.86 o 
 -14   0   4      723.40     1067.68     30.00 o 
 -12   0   4     4572.60     4470.01    138.10 o 
 -10   0   4    15648.72    15417.93    175.57 o 
  -8   0   4     6489.82     5327.74     73.65 o 
  -6   0   4     3606.41     3709.97     55.72 o 
  -4   0   4      115.42      164.12     10.76 o 
  -2   0   4    12509.11    12301.09    335.91 o 
   0   0   4     8349.26     8396.14    142.90 o 
   2   0   4     4939.80     5190.33     92.80 o 
   4   0   4    62574.23    66622.33    671.18 o 
   6   0   4    65200.36    64480.16    935.93 o 
   8   0   4    65496.16    65533.87    956.80 o 
  10   0   4    12278.46    12851.83    235.01 o 
  12   0   4        2.92       -1.37     12.08 o 
  14   0   4      377.91      348.95     34.59 o 
  16   0   4        3.93       -6.04     13.73 o 
  18   0   4      131.90       95.27     24.43 o 
  20   0   4      855.68      875.26     57.11 o 
  22   0   4      139.03      105.98     29.10 o 
  24   0   4       17.92       15.37     22.24 o 
  26   0   4      351.94      453.55     51.34 o 
  28   0   4       43.05       52.44     30.75 o 
  30   0   4     1521.93     1718.67     94.99 o 
 -35   1   4      150.32      194.29     29.30 o 
 -33   1   4        5.59       -1.93     12.58 o 
 -31   1   4       49.86       49.52     14.38 o 
 -29   1   4      833.68      711.67     37.97 o 
 -27   1   4       48.10       42.61     12.51 o 
 -25   1   4      697.82      619.94     22.29 o 
 -23   1   4       89.58       87.99     10.83 o 
 -21   1   4      205.45      212.28     13.47 o 
 -19   1   4     1382.71     1338.79     27.16 o 
 -17   1   4    11214.80    11077.01     88.72 o 
 -15   1   4    10980.18    11190.14     99.55 o 
 -13   1   4     4319.04     4560.06     49.84 o 
 -11   1   4    12508.97    13768.01    113.70 o 
  -9   1   4     5546.58     5264.28     52.18 o 
  -7   1   4     1871.85     1843.36     25.11 o 
  -5   1   4      148.42      105.07      6.46 o 
  -3   1   4        4.02        3.58      3.53 o 
  -1   1   4     9901.13     9269.81     93.05 o 
   1   1   4     4810.39     4529.64     58.76 o 
   3   1   4     6301.64     6405.17     59.83 o 
   5   1   4     6728.70     7063.06     89.24 o 
   7   1   4      400.73      425.04     21.45 o 
   9   1   4      362.81      311.02     21.28 o 
  11   1   4     1395.12     1336.87     50.38 o 
  13   1   4      570.48      612.57     29.69 o 
  15   1   4      146.19      166.85     19.41 o 
  17   1   4       68.69       35.43     12.13 o 
  19   1   4      326.89      274.29     26.11 o 
  21   1   4       80.79       36.00     15.36 o 
  23   1   4      208.29      220.51     69.60 o 
  25   1   4      551.19      548.35     72.34 o 
  27   1   4      240.95      239.35     35.42 o 
  29   1   4      584.32      698.10     46.30 o 
 -34   2   4        2.62        6.79     13.75 o 
 -32   2   4      307.33      298.44     25.89 o 
 -30   2   4      120.08      123.27     18.53 o 
 -28   2   4     1419.09     1416.99     60.10 o 
 -26   2   4      339.04      363.15     24.06 o 
 -24   2   4     1163.53     1080.23     39.25 o 
 -22   2   4     1624.65     1599.23     39.09 o 
 -20   2   4      925.17      953.69     28.87 o 
 -18   2   4       12.89       17.66      5.77 o 
 -16   2   4      235.61      218.47     11.25 o 
 -14   2   4     1470.38     1463.98     32.65 o 
 -12   2   4     1413.27     1586.92     24.90 o 
 -10   2   4      609.15      744.05     15.77 o 
  -8   2   4     1791.50     1671.10     23.96 o 
  -6   2   4     1230.14     1365.34     20.85 o 
  -4   2   4      101.01      124.52      6.00 o 
  -2   2   4     2721.67     2695.01     27.91 o 
   0   2   4     5305.41     5293.49     53.54 o 
   2   2   4      268.58      274.55     16.84 o 
   4   2   4     1182.08     1352.28     25.80 o 
   6   2   4       33.65       17.29      7.14 o 
   8   2   4     1510.99     1673.08     34.55 o 
  10   2   4      160.57      170.44     13.89 o 
  12   2   4      150.50      162.51     15.66 o 
  14   2   4     1329.99     1305.08     34.33 o 
  16   2   4      577.72      612.79     25.45 o 
  18   2   4      872.48      842.14     31.60 o 
  20   2   4      116.02       99.05     18.73 o 
  22   2   4     1232.25     1281.12     50.76 o 
  24   2   4       16.34        0.97     15.86 o 
  26   2   4      108.08       60.42     31.44 o 
  28   2   4        8.48        7.48     18.78 o 
 -33   3   4       21.42       15.05     13.62 o 
 -31   3   4      985.72     1088.04     50.28 o 
 -29   3   4        2.82        8.67     12.32 o 
 -27   3   4     3101.22     3124.14     63.96 o 
 -25   3   4     2214.36     2205.22     50.66 o 
 -23   3   4     2539.09     2593.20     53.05 o 
 -21   3   4     3285.01     3159.96     55.90 o 
 -19   3   4      264.27      270.36     14.46 o 
 -17   3   4     1090.22     1052.50     29.37 o 
 -15   3   4     2292.45     2036.54     39.83 o 
 -13   3   4      841.90      932.37     25.30 o 
 -11   3   4      389.39      407.49      9.51 o 
  -9   3   4     5980.38     5544.04     63.82 o 
  -7   3   4     8528.82     8599.84     66.72 o 
  -5   3   4     9439.17     9928.71     77.39 o 
  -3   3   4     4249.49     4613.75     41.38 o 
  -1   3   4    32918.29    32864.94    244.74 o 
   1   3   4     1082.68     1139.63     22.01 o 
   3   3   4     7139.28     6923.60     69.26 o 
   5   3   4      414.58      400.93     18.92 o 
   7   3   4     4074.00     3906.71     49.45 o 
   9   3   4        8.37       13.28      7.56 o 
  11   3   4     2411.72     2409.15     81.47 o 
  13   3   4     1115.23     1095.89     31.68 o 
  15   3   4     6432.05     6268.64    100.20 o 
  17   3   4     1060.54     1135.07     36.80 o 
  19   3   4     3121.52     3128.10     66.83 o 
  21   3   4     1386.46     1429.52     42.11 o 
  23   3   4     1602.30     1614.09     85.22 o 
  25   3   4      347.67      373.92     40.91 o 
  27   3   4       59.55       40.76     20.85 o 
 -32   4   4      155.20      197.68     29.10 o 
 -30   4   4       21.72       16.85     17.03 o 
 -28   4   4     1322.89     1234.75     50.97 o 
 -26   4   4      370.84      386.61     22.40 o 
 -24   4   4     4247.78     4219.09     73.26 o 
 -22   4   4     2751.67     2745.52     67.88 o 
 -20   4   4     7374.33     7444.75    121.97 o 
 -18   4   4     1907.67     1867.40     35.08 o 
 -16   4   4     3484.34     3405.54     67.22 o 
 -14   4   4      458.61      503.84     20.43 o 
 -12   4   4      504.97      529.04     22.90 o 
 -10   4   4       33.67       33.91      5.84 o 
  -8   4   4       93.63       75.62      8.56 o 
  -6   4   4      485.60      452.31     19.22 o 
  -4   4   4     1258.55     1025.73     19.42 o 
  -2   4   4     3273.35     3233.41     84.21 o 
   0   4   4     4830.58     4582.94     51.78 o 
   2   4   4     7347.10     7076.26     99.23 o 
   4   4   4     7026.46     6562.74     69.26 o 
   6   4   4     5244.49     5186.59     60.76 o 
   8   4   4     2165.47     2010.68     35.36 o 
  10   4   4     1252.74     1167.37     31.38 o 
  12   4   4       17.92       18.90      8.63 o 
  14   4   4      295.08      263.63     23.12 o 
  16   4   4        1.94       17.52      9.97 o 
  18   4   4      859.67      859.80     31.92 o 
  20   4   4       39.80       17.83     12.54 o 
  22   4   4     1565.34     1676.33     47.35 o 
  24   4   4       16.95        6.63     20.24 o 
  26   4   4      814.43      810.32     92.83 o 
 -31   5   4        0.07       -1.16     20.04 o 
 -29   5   4       15.52       -7.53     16.97 o 
 -27   5   4       12.93       13.20     15.43 o 
 -25   5   4       20.62       -2.33     14.27 o 
 -23   5   4       89.47       77.06     14.31 o 
 -21   5   4      526.60      493.20     27.14 o 
 -19   5   4       75.19       67.89     15.90 o 
 -17   5   4      559.91      521.56     23.48 o 
 -15   5   4      298.24      280.38     22.96 o 
 -13   5   4      618.06      626.64     28.98 o 
 -11   5   4      453.54      528.06     27.87 o 
  -9   5   4     1623.11     1666.60     33.86 o 
  -7   5   4      229.59      215.58     22.73 o 
  -5   5   4       33.64       30.09      7.45 o 
  -3   5   4      373.41      351.44     17.09 o 
  -1   5   4      932.34      905.54     20.67 o 
   1   5   4      966.75     1039.47     23.39 o 
   3   5   4     1969.09     1926.86     33.44 o 
   5   5   4        4.56       -2.43      5.63 o 
   7   5   4        1.39        0.09      6.37 o 
   9   5   4      190.49      168.61     13.31 o 
  11   5   4      116.78      148.89     15.22 o 
  13   5   4        0.30        9.33      8.74 o 
  15   5   4        0.03       -7.86      9.99 o 
  17   5   4       15.27       18.50     10.48 o 
  19   5   4      164.89      155.71     18.40 o 
  21   5   4       19.78       -2.99     13.27 o 
  23   5   4      129.95      142.20     24.77 o 
  25   5   4       11.18       -4.58     16.44 o 
 -28   6   4       97.16      106.62     23.06 o 
 -26   6   4      314.14      362.08     64.38 o 
 -24   6   4       49.31       62.57     13.82 o 
 -22   6   4      101.03       87.04     14.95 o 
 -20   6   4     1505.96     1439.46     40.02 o 
 -18   6   4       13.64       -1.09      9.68 o 
 -16   6   4     2109.35     2057.61     95.54 o 
 -14   6   4      330.95      299.04     24.42 o 
 -12   6   4     2773.73     2750.64     99.52 o 
 -10   6   4      309.78      293.33     23.45 o 
  -8   6   4     3397.18     3398.61     54.66 o 
  -6   6   4     1507.66     1503.29     36.47 o 
  -4   6   4     2587.24     2716.58     48.52 o 
  -2   6   4       10.69        3.50      7.51 o 
   0   6   4     3010.41     2880.83     51.43 o 
   2   6   4      641.28      596.65     24.07 o 
   4   6   4     2884.36     2947.04     45.25 o 
   6   6   4     2035.90     2057.35     37.93 o 
   8   6   4      909.25      904.54     26.23 o 
  10   6   4     3109.02     3216.51     51.45 o 
  12   6   4      908.79      945.61     27.94 o 
  14   6   4     1333.25     1301.92     38.22 o 
  16   6   4      101.52       95.48     20.82 o 
  18   6   4      249.31      192.16     25.68 o 
  20   6   4        6.66        4.44     15.29 o 
  22   6   4        6.03        8.54     16.24 o 
  24   6   4       35.96       20.29     18.27 o 
 -27   7   4      317.16      322.62     33.38 o 
 -25   7   4       24.11       33.97     13.90 o 
 -23   7   4      450.48      428.19     27.18 o 
 -21   7   4      162.92      174.66     19.16 o 
 -19   7   4      955.26      841.06     39.70 o 
 -17   7   4      907.38      871.61     32.23 o 
 -15   7   4     1904.62     1755.81     54.87 o 
 -13   7   4     3877.51     3759.66     81.10 o 
 -11   7   4     1914.79     1994.08     59.03 o 
  -9   7   4     2142.40     2089.02     57.44 o 
  -7   7   4     1113.17      985.40     30.20 o 
  -5   7   4     2173.79     2256.91     46.21 o 
  -3   7   4      375.39      456.85     22.84 o 
  -1   7   4     1034.84     1149.11     33.21 o 
   1   7   4        0.26        3.33      8.94 o 
   3   7   4     1286.50     1316.47     36.76 o 
   5   7   4      207.84      222.55     18.90 o 
   7   7   4     2972.81     2929.43     57.24 o 
   9   7   4      291.55      297.92     18.43 o 
  11   7   4     2082.98     2172.93     48.35 o 
  13   7   4      283.57      311.45     24.25 o 
  15   7   4      613.00      638.58     32.48 o 
  17   7   4      326.41      310.67     31.43 o 
  19   7   4      219.49      229.72     38.30 o 
  21   7   4      199.02      203.86     41.73 o 
 -24   8   4      133.32      125.75     19.79 o 
 -22   8   4       16.81       25.53     13.99 o 
 -20   8   4      397.36      360.27     28.52 o 
 -18   8   4        3.42       -9.56      9.56 o 
 -16   8   4      374.78      340.64     24.23 o 
 -14   8   4        0.19        3.94     11.17 o 
 -12   8   4      133.02       83.14     18.34 o 
 -10   8   4       83.02       89.47     39.53 o 
  -8   8   4       42.14       59.20     16.61 o 
  -6   8   4       15.46       23.22     10.93 o 
  -4   8   4        1.98       11.31     10.07 o 
  -2   8   4        2.39        8.55      9.54 o 
   0   8   4      600.61      637.64     27.48 o 
   2   8   4      567.90      589.77     26.68 o 
   4   8   4      343.82      414.18     24.74 o 
   6   8   4      633.61      744.28     30.61 o 
   8   8   4      497.65      501.39     42.42 o 
  10   8   4      101.93       83.00     19.42 o 
  12   8   4      222.30      250.73     29.41 o 
  14   8   4       99.95       72.14     17.22 o 
  16   8   4        0.22        0.58     13.80 o 
  18   8   4       20.53       45.51     17.11 o 
 -19   9   4       25.74       22.66     13.97 o 
 -17   9   4       59.78       26.48     14.03 o 
 -15   9   4       19.51       21.87     13.62 o 
 -13   9   4       25.13       40.91     17.99 o 
 -11   9   4      601.81      597.32     37.17 o 
  -9   9   4      965.65      875.70     42.32 o 
  -7   9   4      255.76      247.07     27.47 o 
  -5   9   4     1966.65     2119.47     50.28 o 
  -3   9   4      142.31      152.85     20.37 o 
  -1   9   4      809.23      789.51     36.74 o 
   1   9   4       85.45       72.09     27.66 o 
   3   9   4      287.71      316.40     58.62 o 
   5   9   4       50.65       19.19     16.80 o 
   7   9   4       30.22       29.09     27.87 o 
   9   9   4        1.50        2.51     15.10 o 
  11   9   4      181.44      249.09     30.85 o 
  13   9   4        1.32      -17.71     17.71 o 
 -12  10   4      573.26      611.72     32.87 o 
 -10  10   4       22.16       20.97     13.54 o 
  -8  10   4     1079.02     1073.73     51.89 o 
  -6  10   4      165.72      147.85     25.13 o 
  -4  10   4     1975.08     2245.52     98.56 o 
  -2  10   4      418.05      414.78     34.02 o 
   0  10   4      899.49     1023.55     48.76 o 
   2  10   4      452.10      529.92     38.43 o 
   4  10   4      250.70      255.86     52.85 o 
   6  10   4      226.45      257.75     31.15 o 
 -33   1   5        0.94      -13.40     13.40 o 
 -31   1   5      689.88      758.37     33.96 o 
 -29   1   5      136.98      106.78     17.40 o 
 -27   1   5      649.56      649.56     28.75 o 
 -25   1   5      761.68      727.27     28.83 o 
 -23   1   5     4918.87     4783.01     61.94 o 
 -21   1   5      920.81      915.80     31.78 o 
 -19   1   5     4456.55     4417.30     67.64 o 
 -17   1   5     3715.36     3748.71     47.80 o 
 -15   1   5     1276.03     1352.04     25.65 o 
 -13   1   5      978.22      910.17     20.10 o 
 -11   1   5       49.92       81.32      7.59 o 
  -9   1   5     3764.16     3619.53     42.19 o 
  -7   1   5     1121.51     1139.85     20.86 o 
  -5   1   5     8490.58     8363.57     75.83 o 
  -3   1   5      377.54      339.96     14.94 o 
  -1   1   5    12172.85    12700.90    106.02 o 
   1   1   5       23.88       32.67      5.79 o 
   3   1   5    10565.68    10454.71    114.07 o 
   5   1   5       38.39       33.17      5.95 o 
   7   1   5     8356.84     8320.85     79.81 o 
   9   1   5     1094.35     1134.73    107.90 o 
  11   1   5     1406.57     1434.83     43.96 o 
  13   1   5      129.81      135.14     54.63 o 
  15   1   5      334.72      318.37     26.26 o 
  17   1   5      437.74      472.78     32.21 o 
  19   1   5     1004.22      946.85     43.77 o 
  21   1   5      525.27      544.83     48.32 o 
  23   1   5      213.91      193.05     27.15 o 
  25   1   5      424.66      451.78     37.74 o 
  27   1   5      138.21       92.45     25.68 o 
 -34   2   5      123.75       92.36     19.26 o 
 -32   2   5      151.64      166.95     21.17 o 
 -30   2   5      690.31      697.44     33.06 o 
 -28   2   5     1658.42     1600.75     45.57 o 
 -26   2   5      576.06      596.22     35.22 o 
 -24   2   5     4829.46     4852.53     77.05 o 
 -22   2   5      127.94       82.16     13.04 o 
 -20   2   5     2904.82     2800.21     52.19 o 
 -18   2   5        8.15        2.00     14.48 o 
 -16   2   5     5620.00     5614.60     61.63 o 
 -14   2   5       34.49       29.72      6.16 o 
 -12   2   5     7973.28     7986.79     90.37 o 
 -10   2   5       40.58       50.65      7.89 o 
  -8   2   5     8665.05     8836.80     80.00 o 
  -6   2   5     3061.68     2978.11     36.45 o 
  -4   2   5    15279.68    15364.50    124.60 o 
  -2   2   5    11433.97    11657.11     98.72 o 
   0   2   5     8994.15     9058.15     80.52 o 
   2   2   5    10057.50     9977.99     87.68 o 
   4   2   5     1559.40     1435.44     24.51 o 
   6   2   5      526.45      502.60     20.96 o 
   8   2   5       71.39       84.31     11.73 o 
  10   2   5      455.62      488.31     26.56 o 
  12   2   5      229.58      184.05     20.23 o 
  14   2   5     1792.09     1922.78     54.99 o 
  16   2   5        3.56        8.32     17.02 o 
  18   2   5     2759.77     2773.56     72.49 o 
  20   2   5       88.82      105.86     56.28 o 
  22   2   5     2039.68     2092.89     67.36 o 
  24   2   5       89.08       77.57     21.29 o 
  26   2   5     1189.68     1347.86     58.04 o 
 -33   3   5      141.80      146.43     21.62 o 
 -31   3   5        8.12        8.35     13.46 o 
 -29   3   5       98.73       66.33     16.23 o 
 -27   3   5      428.71      465.83     27.42 o 
 -25   3   5       16.43       26.78     11.90 o 
 -23   3   5     1655.67     1655.28     42.84 o 
 -21   3   5     2596.45     2560.47     51.67 o 
 -19   3   5      627.68      621.96     30.97 o 
 -17   3   5       71.67       61.74     10.86 o 
 -15   3   5     1195.27     1104.45     30.08 o 
 -13   3   5       25.79       21.53      7.22 o 
 -11   3   5       59.68       47.57     10.50 o 
  -9   3   5      159.04      190.22     17.23 o 
  -7   3   5      118.54      129.75      8.06 o 
  -5   3   5     2332.51     2248.94     27.21 o 
  -3   3   5     2978.98     3054.20     32.92 o 
  -1   3   5     2840.74     3062.48     40.47 o 
   1   3   5       36.52       41.68      6.96 o 
   3   3   5     4063.12     3856.63     49.13 o 
   5   3   5       53.55       55.19      9.00 o 
   7   3   5        3.97        3.48      5.44 o 
   9   3   5      131.90      118.59     11.44 o 
  11   3   5       40.37       34.26     14.94 o 
  13   3   5      261.58      236.96     18.83 o 
  15   3   5       66.85       77.14     13.77 o 
  17   3   5      107.70      110.25     15.59 o 
  19   3   5      584.73      618.71     29.83 o 
  21   3   5      275.70      252.53     29.82 o 
  23   3   5      177.54      224.25     29.03 o 
  25   3   5      158.96      201.09     29.82 o 
 -32   4   5      407.12      468.61     39.79 o 
 -30   4   5      138.96      150.19     20.55 o 
 -28   4   5      112.48      126.39     18.37 o 
 -26   4   5      106.03       78.19     15.24 o 
 -24   4   5      579.19      541.94     32.74 o 
 -22   4   5       59.67       55.58     10.46 o 
 -20   4   5      145.72      144.39     23.10 o 
 -18   4   5     1285.40     1295.02     35.43 o 
 -16   4   5       25.83       28.05     12.05 o 
 -14   4   5        0.92        4.80      7.24 o 
 -12   4   5     1562.25     1498.44     44.12 o 
 -10   4   5     1389.70     1366.47     31.32 o 
  -8   4   5     4130.57     4008.09     47.45 o 
  -6   4   5      101.54       86.51     10.03 o 
  -4   4   5     1905.78     1947.47     30.39 o 
  -2   4   5      445.95      451.21     15.44 o 
   0   4   5     5568.55     5699.38     63.02 o 
   2   4   5     1675.27     1691.70     30.98 o 
   4   4   5      893.65      952.89     23.62 o 
   6   4   5     2026.17     2044.11     37.09 o 
   8   4   5      395.40      392.07     20.88 o 
  10   4   5     1318.20     1312.31     30.65 o 
  12   4   5      280.94      281.76     19.76 o 
  14   4   5     1314.32     1315.01     61.75 o 
  16   4   5       80.97       89.03     19.65 o 
  18   4   5      826.37      787.38     32.20 o 
  20   4   5       61.47       45.76     14.31 o 
  22   4   5       44.10       42.86     14.63 o 
  24   4   5        6.42        5.27     15.67 o 
 -29   5   5      107.03      125.33     26.11 o 
 -27   5   5     1023.94     1004.39     47.07 o 
 -25   5   5      423.84      434.86     33.68 o 
 -23   5   5     1215.90     1238.87     37.51 o 
 -21   5   5      267.91      270.58     20.87 o 
 -19   5   5     5218.65     5048.13     97.45 o 
 -17   5   5      250.14      221.77     22.81 o 
 -15   5   5     2674.25     2794.61     66.38 o 
 -13   5   5     1154.20     1161.05     40.76 o 
 -11   5   5      533.08      496.86     26.98 o 
  -9   5   5     1876.45     1891.94     55.21 o 
  -7   5   5      273.43      279.11     16.55 o 
  -5   5   5     7270.34     7410.21     90.64 o 
  -3   5   5       13.44       17.85      8.40 o 
  -1   5   5     5580.95     5613.31    145.26 o 
   1   5   5      176.95      175.71     12.55 o 
   3   5   5     8431.92     8092.68     85.33 o 
   5   5   5      221.21      237.08     15.21 o 
   7   5   5     6406.54     6222.87     74.27 o 
   9   5   5      442.54      428.03     19.95 o 
  11   5   5     2718.08     2681.80     47.55 o 
  13   5   5      451.36      428.43     21.42 o 
  15   5   5      187.52      191.63     23.49 o 
  17   5   5      392.09      363.64     30.38 o 
  19   5   5      130.66      140.89     18.47 o 
  21   5   5      171.23      179.45     21.57 o 
  23   5   5       72.86       56.10     18.03 o 
 -28   6   5      647.25      736.29     43.47 o 
 -26   6   5      131.81       83.23     27.87 o 
 -24   6   5      178.43      151.78     19.05 o 
 -22   6   5        1.77       10.51     11.16 o 
 -20   6   5      565.91      552.42     44.13 o 
 -18   6   5       87.02       64.87     16.69 o 
 -16   6   5      105.34       81.92     16.85 o 
 -14   6   5      282.52      264.87     33.08 o 
 -12   6   5      421.18      387.53     27.85 o 
 -10   6   5       93.95      105.35     25.94 o 
  -8   6   5       53.13      108.29     22.65 o 
  -6   6   5      717.91      758.39     26.70 o 
  -4   6   5     2365.02     2240.42     45.85 o 
  -2   6   5     1964.15     2000.77     43.60 o 
   0   6   5     3611.33     3678.96     62.25 o 
   2   6   5     1917.91     1919.90     44.13 o 
   4   6   5     3750.29     3702.39     91.47 o 
   6   6   5      471.21      487.32     20.79 o 
   8   6   5      331.60      387.67     19.81 o 
  10   6   5     1064.75     1097.47     30.78 o 
  12   6   5       11.61       12.22      9.04 o 
  14   6   5      507.96      493.53     25.92 o 
  16   6   5        0.24        4.53     10.07 o 
  18   6   5      521.50      493.84     42.99 o 
  20   6   5        6.92      -11.53     14.57 o 
  22   6   5      121.12      110.83     24.57 o 
 -25   7   5        9.31       13.45     13.64 o 
 -23   7   5        7.13       -3.09     11.90 o 
 -21   7   5       17.47        5.61     11.71 o 
 -19   7   5       15.49       17.60     13.07 o 
 -17   7   5     1418.41     1406.20    148.94 o 
 -15   7   5      369.36      382.91     30.87 o 
 -13   7   5     2035.94     1924.40     58.32 o 
 -11   7   5      165.94      181.08     22.60 o 
  -9   7   5      303.49      331.94     54.09 o 
  -7   7   5        0.08        3.69     11.45 o 
  -5   7   5       32.11       26.86     10.54 o 
  -3   7   5      408.08      412.58     26.58 o 
  -1   7   5      129.08      106.54     14.43 o 
   1   7   5      108.34      104.87     14.74 o 
   3   7   5       52.24       37.18     11.58 o 
   5   7   5      295.95      282.22     26.21 o 
   7   7   5      744.09      746.45     40.97 o 
   9   7   5       47.25       28.82     12.50 o 
  11   7   5      769.16      738.98     27.60 o 
  13   7   5      236.38      254.57     19.89 o 
  15   7   5      301.28      282.13     31.04 o 
  17   7   5        0.25        6.72     16.54 o 
  19   7   5        3.30      -12.54     13.63 o 
 -22   8   5        3.85        6.48     13.30 o 
 -20   8   5      794.97      803.76     34.83 o 
 -18   8   5        4.57       -0.97     11.62 o 
 -16   8   5      881.71      834.31     42.57 o 
 -14   8   5       86.15       55.75     17.82 o 
 -12   8   5     3329.59     3186.94     79.79 o 
 -10   8   5      447.72      440.94     33.57 o 
  -8   8   5     4990.93     4745.43     98.62 o 
  -6   8   5      211.08      182.22     25.21 o 
  -4   8   5     2489.57     2435.44     55.38 o 
  -2   8   5        3.50        2.79     10.82 o 
   0   8   5      190.13      240.23     24.33 o 
   2   8   5      263.55      249.62     21.61 o 
   4   8   5      151.00      144.67     23.87 o 
   6   8   5      466.69      603.41     36.12 o 
   8   8   5       43.82       28.66     12.99 o 
  10   8   5      291.33      219.50     41.59 o 
  12   8   5        9.02       29.09     26.22 o 
  14   8   5      425.61      463.26     38.81 o 
  16   8   5       30.37       44.91     19.27 o 
 -17   9   5      450.00      413.52     33.47 o 
 -15   9   5      344.65      332.13     26.70 o 
 -13   9   5     1060.45      964.15     51.34 o 
 -11   9   5      332.39      352.27     32.48 o 
  -9   9   5      609.16      596.11     49.42 o 
  -7   9   5       56.54       54.88     19.67 o 
  -5   9   5      567.34      650.76     39.46 o 
  -3   9   5        1.76        4.31     11.58 o 
  -1   9   5      516.35      541.51     29.82 o 
   1   9   5        6.05       -2.95     11.62 o 
   3   9   5      623.42      751.52     48.30 o 
   5   9   5        3.06       12.80     15.03 o 
   7   9   5      720.60      725.95     46.81 o 
   9   9   5       18.67       10.36     16.95 o 
  11   9   5      846.32      974.04     79.34 o 
  -8  10   5       62.05       52.16     20.38 o 
  -6  10   5        4.56      -16.40     16.40 o 
  -4  10   5       22.15       13.43     20.32 o 
  -2  10   5       46.45       20.96     17.53 o 
   0  10   5        9.97       -2.49     16.11 o 
   2  10   5       31.54       21.15     36.93 o 
 -34   0   6      120.41      104.88     35.69 o 
 -32   0   6     1865.90     1956.97     96.37 o 
 -30   0   6      328.90      322.59     46.12 o 
 -28   0   6     3578.05     3461.22    121.08 o 
 -26   0   6      258.18      285.25     39.26 o 
 -24   0   6     2479.05     2737.42     64.93 o 
 -22   0   6       13.18        8.08     10.87 o 
 -20   0   6     3817.03     3570.23     71.66 o 
 -18   0   6      645.96      623.56     28.02 o 
 -16   0   6     3758.78     3750.73     69.25 o 
 -14   0   6       21.26       47.18     11.67 o 
 -12   0   6     5645.09     5336.47     84.02 o 
 -10   0   6     7668.92     7778.25    107.93 o 
  -8   0   6     4079.25     3817.59     65.23 o 
  -6   0   6    11287.69    11379.81    142.47 o 
  -4   0   6     4779.35     4913.23     76.13 o 
  -2   0   6     1655.82     1463.27     40.91 o 
   0   0   6      224.87      183.80     34.46 o 
   2   0   6      681.48      653.90     24.80 o 
   4   0   6        5.08       -2.65      6.46 o 
   6   0   6     1593.48     1465.38     39.17 o 
   8   0   6     6358.80     6183.97     96.16 o 
  10   0   6    16565.83    16728.92    207.01 o 
  12   0   6     2601.74     2379.73     74.81 o 
  14   0   6    11214.46    11413.20    240.23 o 
  16   0   6       19.15        9.06     18.67 o 
  18   0   6     3576.84     3451.06    120.80 o 
  20   0   6       36.97       32.95     23.06 o 
  22   0   6      471.57      508.74     55.46 o 
  24   0   6       96.39       86.76     30.47 o 
  26   0   6       69.58       48.05     30.20 o 
 -33   1   6      413.91      398.70     37.15 o 
 -31   1   6      914.17      911.82     57.24 o 
 -29   1   6      578.55      608.50     58.86 o 
 -27   1   6     2209.79     2086.30     50.34 o 
 -25   1   6      211.19      288.64     21.27 o 
 -23   1   6     1395.64     1318.82     39.37 o 
 -21   1   6      212.85      235.97     17.95 o 
 -19   1   6        4.16       -1.87      6.38 o 
 -17   1   6       48.61       32.73      7.42 o 
 -15   1   6       20.80       14.36      6.24 o 
 -13   1   6     2992.37     2835.63     39.77 o 
 -11   1   6     1437.73     1484.25     26.94 o 
  -9   1   6     6879.78     6621.36     67.50 o 
  -7   1   6     4097.09     4309.92     68.52 o 
  -5   1   6     7123.12     7059.36     87.22 o 
  -3   1   6       69.23       67.78      7.30 o 
  -1   1   6      970.34      841.71     19.09 o 
   1   1   6      243.24      230.44     11.23 o 
   3   1   6        7.37        6.84      5.13 o 
   5   1   6       10.76        7.62      5.30 o 
   7   1   6       46.96      101.30     27.02 o 
   9   1   6     1413.09     1353.01     34.56 o 
  11   1   6       68.24       96.34     21.04 o 
  13   1   6     1802.23     1678.74     73.72 o 
  15   1   6     3115.44     3107.77     77.17 o 
  17   1   6     1623.04     1651.59     56.97 o 
  19   1   6      748.32      782.52     41.43 o 
  21   1   6      286.16      280.35     52.03 o 
  23   1   6       31.12       30.21     18.28 o 
  25   1   6        2.43       10.45     19.70 o 
 -32   2   6       41.45       40.24     15.53 o 
 -30   2   6        4.11       -1.38     11.95 o 
 -28   2   6        3.30       10.93     11.35 o 
 -26   2   6       16.45       -9.62      9.75 o 
 -24   2   6      114.28      134.00     16.25 o 
 -22   2   6      126.08      106.24     21.10 o 
 -20   2   6      734.17      706.27     26.61 o 
 -18   2   6      458.43      415.29     24.50 o 
 -16   2   6     2415.47     2601.01     48.15 o 
 -14   2   6      492.10      531.31     34.08 o 
 -12   2   6     1186.75     1198.80     26.00 o 
 -10   2   6      762.09      714.17     21.16 o 
  -8   2   6       51.14       65.92      7.43 o 
  -6   2   6       86.56       86.85     11.89 o 
  -4   2   6     1334.67     1320.10     23.96 o 
  -2   2   6     2631.24     2717.02     36.08 o 
   0   2   6      110.60      134.14     23.40 o 
   2   2   6     3308.55     3192.78     66.31 o 
   4   2   6     1873.88     1901.22     38.87 o 
   6   2   6      482.00      474.19     20.48 o 
   8   2   6      359.21      364.85     31.96 o 
  10   2   6       79.08       87.52     15.22 o 
  12   2   6      374.06      405.84     22.53 o 
  14   2   6     1172.22     1075.08     44.25 o 
  16   2   6      147.71      180.05     24.65 o 
  18   2   6       74.63       29.96     17.31 o 
  20   2   6        2.34      -12.80     12.80 o 
  22   2   6       52.46       81.36     25.40 o 
  24   2   6       14.90       36.77     20.55 o 
 -31   3   6      732.43      820.22     41.51 o 
 -29   3   6        0.71       15.42     12.65 o 
 -27   3   6     1068.57     1084.67     37.98 o 
 -25   3   6      374.61      400.26     44.06 o 
 -23   3   6     1220.91     1254.86     46.68 o 
 -21   3   6     3387.00     3346.48     61.27 o 
 -19   3   6       28.53       15.90      9.20 o 
 -17   3   6     2226.42     2171.61     45.49 o 
 -15   3   6        7.32       -0.34      7.05 o 
 -13   3   6     1883.92     1947.30     40.13 o 
 -11   3   6      809.58      729.11     43.05 o 
  -9   3   6     8319.86     8430.69     96.65 o 
  -7   3   6      252.02      235.33     17.77 o 
  -5   3   6    15370.01    15633.04    199.26 o 
  -3   3   6      687.11      644.78     26.95 o 
  -1   3   6    19803.58    20534.37    196.83 o 
   1   3   6       58.81       63.15      8.97 o 
   3   3   6    10297.98    10443.73    142.22 o 
   5   3   6      560.57      531.53     19.11 o 
   7   3   6      720.08      700.59     22.15 o 
   9   3   6       37.25       16.45      8.13 o 
  11   3   6       82.47      109.72     16.57 o 
  13   3   6       43.66       57.51     12.98 o 
  15   3   6      351.73      412.51     31.84 o 
  17   3   6      582.35      561.20     37.27 o 
  19   3   6      560.12      585.60     38.70 o 
  21   3   6      999.04     1065.32     50.36 o 
  23   3   6      301.40      287.53     34.63 o 
 -30   4   6       83.74       44.99     16.27 o 
 -28   4   6      703.92      621.98     32.30 o 
 -26   4   6       64.62       60.78     14.48 o 
 -24   4   6     2243.30     2232.50     52.76 o 
 -22   4   6       49.98       49.48     14.93 o 
 -20   4   6     2218.22     2231.96     49.47 o 
 -18   4   6      438.54      414.46     40.61 o 
 -16   4   6     2998.61     3041.32     55.31 o 
 -14   4   6      490.10      472.05     36.78 o 
 -12   4   6     1391.15     1443.02     34.55 o 
 -10   4   6      415.79      382.32     25.70 o 
  -8   4   6     4921.44     5158.02     69.79 o 
  -6   4   6     2262.74     2331.97     44.09 o 
  -4   4   6     2911.62     2842.67     50.01 o 
  -2   4   6     7570.34     7506.06     91.10 o 
   0   4   6     2167.76     2081.71     36.31 o 
   2   4   6     3114.80     3049.57     60.15 o 
   4   4   6       20.85        9.36      7.22 o 
   6   4   6     1707.28     1699.07     35.15 o 
   8   4   6      239.49      228.99     15.96 o 
  10   4   6       74.92       83.11     11.30 o 
  12   4   6       10.26        5.31      8.45 o 
  14   4   6      244.95      253.17     18.66 o 
  16   4   6        0.34       -5.40      8.95 o 
  18   4   6      190.37      195.98     22.47 o 
  20   4   6      112.88      128.79     25.31 o 
  22   4   6      620.94      667.50     44.44 o 
 -29   5   6       23.96       28.50     18.54 o 
 -27   5   6       49.40       28.73     17.61 o 
 -25   5   6        2.07       -6.90     14.00 o 
 -23   5   6       12.16        3.62     11.37 o 
 -21   5   6       33.13       24.57     12.16 o 
 -19   5   6      231.47      203.24     19.13 o 
 -17   5   6       31.61       51.55     12.09 o 
 -15   5   6      270.03      210.99     23.09 o 
 -13   5   6       67.20       55.15     25.12 o 
 -11   5   6      518.95      497.02     29.12 o 
  -9   5   6        6.23       18.89     10.94 o 
  -7   5   6       66.87       72.22     11.57 o 
  -5   5   6      766.70      771.21     26.38 o 
  -3   5   6      100.70       90.86     12.69 o 
  -1   5   6     2415.34     2584.22     74.91 o 
   1   5   6      293.07      302.87     31.89 o 
   3   5   6      101.09       85.95     11.01 o 
   5   5   6      159.68      164.51     14.03 o 
   7   5   6       10.24       18.10      8.56 o 
   9   5   6      159.47      117.61     15.52 o 
  11   5   6      702.82      674.23     25.68 o 
  13   5   6        2.12       10.37      9.84 o 
  15   5   6        0.43       -5.58      9.56 o 
  17   5   6        2.07        0.47     10.62 o 
  19   5   6       20.31       23.59     14.25 o 
  21   5   6       71.92       95.43     27.61 o 
 -26   6   6       59.33       86.55     20.86 o 
 -24   6   6       95.17       93.47     75.09 o 
 -22   6   6      176.90      160.32     18.97 o 
 -20   6   6      701.49      678.71     47.63 o 
 -18   6   6       11.80       -0.72     13.47 o 
 -16   6   6     3611.80     3460.20     86.07 o 
 -14   6   6     1001.45      899.14     73.99 o 
 -12   6   6     2062.64     2019.40     87.31 o 
 -10   6   6      615.50      633.36     59.58 o 
  -8   6   6      571.80      571.05     32.09 o 
  -6   6   6      396.32      377.61     24.82 o 
  -4   6   6      127.45      135.15     16.84 o 
  -2   6   6      411.73      424.45     23.34 o 
   0   6   6      142.55      151.58     16.39 o 
   2   6   6      323.70      322.87     21.74 o 
   4   6   6     1234.82     1203.14     53.53 o 
   6   6   6     2596.13     2656.07     64.86 o 
   8   6   6      439.70      442.69     29.52 o 
  10   6   6     3083.31     3099.80     54.50 o 
  12   6   6       41.33       45.97     12.70 o 
  14   6   6     1336.33     1303.38     37.24 o 
  16   6   6        9.18        9.81     11.66 o 
  18   6   6      282.01      268.32     22.12 o 
 -23   7   6      245.70      213.34     30.22 o 
 -21   7   6      152.10      154.22     18.98 o 
 -19   7   6      159.04      152.48     30.20 o 
 -17   7   6      439.30      455.75     42.97 o 
 -15   7   6      612.51      586.64     77.56 o 
 -13   7   6     2002.87     1838.84     59.46 o 
 -11   7   6      775.70      735.82     38.53 o 
  -9   7   6     4839.52     4954.55    101.72 o 
  -7   7   6      402.04      407.95     32.12 o 
  -5   7   6     2015.33     1999.22     47.36 o 
  -3   7   6       30.22       14.03     10.84 o 
  -1   7   6     1396.93     1474.72     86.94 o 
   1   7   6      123.98       92.27     15.78 o 
   3   7   6      211.45      227.37     25.64 o 
   5   7   6      302.99      289.26     23.15 o 
   7   7   6      476.31      421.83     26.86 o 
   9   7   6      102.95       85.40     15.86 o 
  11   7   6      847.89      875.88     54.05 o 
  13   7   6      651.96      639.98     33.78 o 
  15   7   6      556.67      587.99     33.84 o 
 -20   8   6        1.42       11.31     13.42 o 
 -18   8   6        6.03       -5.88     16.75 o 
 -16   8   6       75.21      145.57     45.57 o 
 -14   8   6        1.77       16.06     15.17 o 
 -12   8   6      191.07      213.35     65.89 o 
 -10   8   6       51.65       42.21     17.00 o 
  -8   8   6      595.71      538.75     51.89 o 
  -6   8   6      356.95      385.80     54.50 o 
  -4   8   6      153.83      152.92     18.63 o 
  -2   8   6      233.75      235.87     21.76 o 
   0   8   6        4.37        3.39     11.47 o 
   2   8   6       14.47       -9.98     10.64 o 
   4   8   6        1.99       -7.25     11.51 o 
   6   8   6      218.88      204.95     22.19 o 
   8   8   6        3.15      -11.57     11.57 o 
  10   8   6       89.49      106.37     22.69 o 
  12   8   6       39.28       57.93     20.58 o 
 -15   9   6       43.16      102.44     24.04 o 
 -13   9   6       76.57       71.83     37.61 o 
 -11   9   6        5.16       -1.50     15.49 o 
  -9   9   6        6.14       -2.32     16.77 o 
  -7   9   6       20.01        6.59     24.57 o 
  -5   9   6      156.41      163.77     27.07 o 
  -3   9   6        3.40      -10.42     17.43 o 
  -1   9   6      404.56      431.68     28.45 o 
   1   9   6        0.50        0.29     13.16 o 
   3   9   6      781.15      842.29     46.14 o 
   5   9   6       89.86      108.20     24.86 o 
   7   9   6      384.81      473.53     39.79 o 
 -31   1   7      342.68      310.33     33.38 o 
 -29   1   7      493.44      447.69     36.48 o 
 -27   1   7      606.89      685.63     31.10 o 
 -25   1   7      263.86      297.92     22.33 o 
 -23   1   7       29.04       24.73     10.80 o 
 -21   1   7      450.62      474.95     23.95 o 
 -19   1   7     2574.99     2603.08     51.14 o 
 -17   1   7     1259.79     1263.81     28.30 o 
 -15   1   7      820.37      830.53     22.79 o 
 -13   1   7     7454.55     7612.68     79.43 o 
 -11   1   7      156.07      153.14     11.65 o 
  -9   1   7     3831.19     3814.08     48.94 o 
  -7   1   7      574.54      585.78     27.14 o 
  -5   1   7     5690.36     5702.47     62.95 o 
  -3   1   7        3.35        6.67      8.58 o 
  -1   1   7     1189.10     1201.98     24.89 o 
   1   1   7      320.42      294.24     13.70 o 
   3   1   7     1554.77     1579.84     64.41 o 
   5   1   7       75.36       85.55     12.04 o 
   7   1   7     2330.75     2283.65     48.91 o 
   9   1   7     1474.78     1553.43     60.90 o 
  11   1   7     3229.75     3085.58     58.45 o 
  13   1   7     1483.46     1520.19     41.74 o 
  15   1   7      370.59      338.47     43.09 o 
  17   1   7      465.41      497.98     37.37 o 
  19   1   7       77.12       53.06     19.39 o 
  21   1   7       81.74      101.78     23.58 o 
  23   1   7        0.14       -3.40     17.81 o 
 -32   2   7     1169.02     1209.24     48.24 o 
 -30   2   7        3.23       -4.72     13.39 o 
 -28   2   7     1201.57     1215.36     54.05 o 
 -26   2   7      335.83      301.65     24.61 o 
 -24   2   7     1022.60     1026.96     35.38 o 
 -22   2   7       14.07        7.60      9.72 o 
 -20   2   7      525.90      586.33     25.63 o 
 -18   2   7      187.66      193.89     16.99 o 
 -16   2   7      346.09      329.65     19.64 o 
 -14   2   7      902.28      933.93     28.53 o 
 -12   2   7     9570.59     9500.63     92.77 o 
 -10   2   7     2080.26     2090.47     35.03 o 
  -8   2   7     8862.68     8723.21     85.76 o 
  -6   2   7     4649.49     4498.89     53.78 o 
  -4   2   7     5216.90     5351.38     72.53 o 
  -2   2   7     2483.98     2455.82     45.58 o 
   0   2   7      490.31      512.87     21.92 o 
   2   2   7     3363.80     3326.36     56.10 o 
   4   2   7      260.28      242.49     17.21 o 
   6   2   7     1791.25     1881.85     42.59 o 
   8   2   7       60.26       41.18     10.81 o 
  10   2   7     1951.76     1899.43     45.30 o 
  12   2   7        0.73        4.39     10.81 o 
  14   2   7     1884.11     1932.24     49.13 o 
  16   2   7       74.19       85.27     16.58 o 
  18   2   7     1145.33     1192.93     61.21 o 
  20   2   7       58.96       39.13     19.59 o 
  22   2   7       63.90       79.18     24.46 o 
 -31   3   7      285.56      269.83     35.71 o 
 -29   3   7       49.73       28.94     15.25 o 
 -27   3   7       36.48       64.46     15.16 o 
 -25   3   7       18.75        3.15     11.37 o 
 -23   3   7       11.22       -0.45     10.26 o 
 -21   3   7      220.16      206.76     18.94 o 
 -19   3   7      228.51      220.36     18.54 o 
 -17   3   7      259.16      287.33     19.70 o 
 -15   3   7       18.61       18.09      9.07 o 
 -13   3   7      229.85      229.95     16.89 o 
 -11   3   7      173.96      191.79     14.99 o 
  -9   3   7     1867.44     1794.35     74.40 o 
  -7   3   7       59.51       62.35     20.45 o 
  -5   3   7     1747.07     1713.70     37.21 o 
  -3   3   7        0.64       -5.26      7.00 o 
  -1   3   7      115.56      118.34     13.10 o 
   1   3   7      267.51      257.10     17.41 o 
   3   3   7      208.10      260.57     18.03 o 
   5   3   7       39.02       47.43     10.64 o 
   7   3   7      563.98      555.16     24.91 o 
   9   3   7      604.00      559.28     26.67 o 
  11   3   7      728.89      760.18     43.30 o 
  13   3   7      419.57      383.41     25.47 o 
  15   3   7      104.86       92.30     22.34 o 
  17   3   7       32.24       17.85     14.12 o 
  19   3   7       29.10       10.32     14.34 o 
  21   3   7        4.13       26.19     20.12 o 
 -28   4   7      272.59      271.54     25.02 o 
 -26   4   7       11.08       12.66     14.37 o 
 -24   4   7      532.10      565.55     53.64 o 
 -22   4   7       19.99       27.70     12.00 o 
 -20   4   7     2607.34     2459.52     53.50 o 
 -18   4   7      633.68      545.31     42.69 o 
 -16   4   7      824.47      829.73     29.73 o 
 -14   4   7     1544.53     1485.04     48.98 o 
 -12   4   7      179.42      139.68     18.95 o 
 -10   4   7      213.97      214.86     21.93 o 
  -8   4   7      403.61      423.90     31.98 o 
  -6   4   7     1002.07      983.16     83.87 o 
  -4   4   7      278.25      269.22     24.04 o 
  -2   4   7      302.08      285.01     24.36 o 
   0   4   7      493.54      509.27     30.67 o 
   2   4   7      819.16      794.32     24.23 o 
   4   4   7      490.47      445.46     19.87 o 
   6   4   7      603.69      592.89     22.67 o 
   8   4   7       35.18       44.66     10.80 o 
  10   4   7      137.08      117.71     14.31 o 
  12   4   7        7.49       10.43     11.33 o 
  14   4   7      154.41      135.09     21.29 o 
  16   4   7        7.99       11.92     12.61 o 
  18   4   7      481.00      523.79     34.31 o 
  20   4   7       33.78       39.07     16.46 o 
 -27   5   7      176.83      226.68     23.77 o 
 -25   5   7      377.67      331.76     42.15 o 
 -23   5   7      462.50      527.43     29.22 o 
 -21   5   7     1674.73     1521.32     54.94 o 
 -19   5   7     1108.67     1068.41     46.19 o 
 -17   5   7     2996.23     3047.30     76.48 o 
 -15   5   7     3208.81     3197.39     77.82 o 
 -13   5   7     4358.66     4152.53     89.20 o 
 -11   5   7      678.76      691.54     35.86 o 
  -9   5   7     2911.99     2974.87     72.40 o 
  -7   5   7        2.47        1.58     12.13 o 
  -5   5   7     1562.60     1608.04     40.23 o 
  -3   5   7      205.70      190.31     17.43 o 
  -1   5   7      922.67      895.17     31.33 o 
   1   5   7      427.33      403.21     23.78 o 
   3   5   7      483.95      492.84     37.07 o 
   5   5   7      365.89      344.48     19.90 o 
   7   5   7     1080.92     1053.94     30.89 o 
   9   5   7      531.68      552.55     29.41 o 
  11   5   7     1146.08     1194.13     52.86 o 
  13   5   7      512.02      512.98     26.30 o 
  15   5   7      421.13      428.85     30.15 o 
  17   5   7      580.78      636.33     37.09 o 
 -24   6   7      259.64      274.75     31.74 o 
 -22   6   7        0.45       20.83     16.85 o 
 -20   6   7      171.61      161.02     24.94 o 
 -18   6   7      158.81      109.86     45.71 o 
 -16   6   7     1145.32     1088.19    101.45 o 
 -14   6   7     1332.52     1260.53     49.93 o 
 -12   6   7     1839.55     1794.86     58.34 o 
 -10   6   7     1610.79     1632.35     59.16 o 
  -8   6   7     1017.81      966.92     43.09 o 
  -6   6   7      328.91      295.31     28.63 o 
  -4   6   7        2.74        2.57     12.34 o 
  -2   6   7       92.94       91.11     14.34 o 
   0   6   7       16.28        4.44     14.49 o 
   2   6   7       31.48       45.52     12.93 o 
   4   6   7      115.92      118.51     23.92 o 
   6   6   7       15.86        6.82     11.63 o 
   8   6   7      377.83      366.96     26.41 o 
  10   6   7      507.46      544.82     26.39 o 
  12   6   7       72.39       74.71     14.76 o 
  14   6   7      849.57      879.46     32.94 o 
  16   6   7       17.83       13.99     12.81 o 
 -21   7   7        0.85        9.25     16.06 o 
 -19   7   7        2.59      -14.80     14.80 o 
 -17   7   7        3.34       18.42     15.32 o 
 -15   7   7        8.40       17.17     17.16 o 
 -13   7   7       31.75       35.92     17.28 o 
 -11   7   7       34.97       26.84     17.14 o 
  -9   7   7        2.03       -6.05     13.80 o 
  -7   7   7        1.30       11.10     14.93 o 
  -5   7   7       11.25       -4.06     13.10 o 
  -3   7   7       68.86       44.18     13.43 o 
  -1   7   7      826.66      860.08     34.21 o 
   1   7   7      222.34      188.02     25.10 o 
   3   7   7      807.95      831.91     34.59 o 
   5   7   7       17.09       25.23     13.84 o 
   7   7   7      490.93      517.41     31.05 o 
   9   7   7        4.28        7.06     13.01 o 
  11   7   7       62.49       51.17     16.53 o 
  13   7   7       37.87       52.42     15.95 o 
 -16   8   7      332.53      399.50     36.03 o 
 -14   8   7        3.25       16.31     17.16 o 
 -12   8   7       41.05       30.94     17.16 o 
 -10   8   7       88.39       87.41     22.32 o 
  -8   8   7      760.30      759.58     61.09 o 
  -6   8   7      705.77      572.82     40.82 o 
  -4   8   7     1634.82     1748.51     75.91 o 
  -2   8   7     1421.84     1574.00     47.15 o 
   0   8   7     1418.89     1482.00     46.52 o 
   2   8   7     1353.81     1321.46     61.88 o 
   4   8   7       94.56      129.75     19.48 o 
   6   8   7     1102.10     1058.34     47.64 o 
   8   8   7       86.05       70.00     18.19 o 
  -7   9   7        0.23       -6.92     17.37 o 
  -5   9   7      432.65      441.51     41.18 o 
  -3   9   7       65.52       58.20     23.10 o 
 -30   0   8       44.31       23.34     24.16 o 
 -28   0   8      368.16      386.01     49.14 o 
 -26   0   8        2.65       28.83     21.69 o 
 -24   0   8      348.69      463.71     48.32 o 
 -22   0   8      313.21      302.28     39.81 o 
 -20   0   8     1339.63     1368.03     68.36 o 
 -18   0   8      909.83      961.87     54.77 o 
 -16   0   8     8841.41     9052.78    133.93 o 
 -14   0   8     1728.75     1847.27     50.76 o 
 -12   0   8     6219.31     6118.32    143.86 o 
 -10   0   8     5810.64     5887.11     97.06 o 
  -8   0   8     2585.20     2786.70     61.02 o 
  -6   0   8     7030.81     7076.42    108.76 o 
  -4   0   8        4.07       -4.93      9.29 o 
  -2   0   8     3681.75     3889.47     73.49 o 
   0   0   8      300.51      321.58     24.43 o 
   2   0   8      541.76      563.21     27.79 o 
   4   0   8       13.44        7.96     18.12 o 
   6   0   8     1332.99     1398.82     69.73 o 
   8   0   8      122.34      112.56     28.83 o 
  10   0   8     1600.96     1637.67     79.89 o 
  12   0   8      167.17      101.58     29.93 o 
  14   0   8     3107.40     2757.28    110.09 o 
  16   0   8        0.41       -3.84     24.43 o 
  18   0   8      455.25      519.17     57.38 o 
  20   0   8      117.90       95.27     35.69 o 
 -29   1   8      113.80      100.26     33.77 o 
 -27   1   8       38.35       57.17     18.92 o 
 -25   1   8       18.23        9.76     11.93 o 
 -23   1   8      748.28      680.94     33.86 o 
 -21   1   8       17.42       34.36     13.15 o 
 -19   1   8      369.92      365.54     22.09 o 
 -17   1   8      276.65      314.85     36.48 o 
 -15   1   8       51.99       57.90     10.04 o 
 -13   1   8     3880.73     3868.62     71.29 o 
 -11   1   8      113.47      136.87     12.47 o 
  -9   1   8     7610.39     7876.49     83.25 o 
  -7   1   8       29.68       24.04      8.18 o 
  -5   1   8     3570.73     3539.61     48.55 o 
  -3   1   8        0.99        8.62      8.37 o 
  -1   1   8     1640.12     1742.12     39.25 o 
   1   1   8      119.94      131.50     16.96 o 
   3   1   8       53.68       55.98     11.33 o 
   5   1   8        5.93       19.01      9.63 o 
   7   1   8      102.59       98.16     14.22 o 
   9   1   8       84.34       94.54     14.92 o 
  11   1   8      147.32      110.55     21.61 o 
  13   1   8      284.49      216.83     27.26 o 
  15   1   8       34.32       32.47     18.39 o 
  17   1   8      130.30      143.93     25.48 o 
  19   1   8        8.54        9.68     24.43 o 
 -30   2   8       31.26       25.15     17.83 o 
 -28   2   8      112.61      108.05     17.95 o 
 -26   2   8       66.69       71.90     15.82 o 
 -24   2   8      517.50      510.75     28.22 o 
 -22   2   8       67.36       81.02     14.89 o 
 -20   2   8      397.65      400.38     23.93 o 
 -18   2   8       38.73       50.38     12.38 o 
 -16   2   8      510.67      488.32     23.68 o 
 -14   2   8       92.14      103.54     13.32 o 
 -12   2   8      355.60      323.10     19.39 o 
 -10   2   8        6.44       15.80      8.38 o 
  -8   2   8        5.67        0.80      8.49 o 
  -6   2   8     1137.89     1188.64     32.31 o 
  -4   2   8        9.33        2.80      8.26 o 
  -2   2   8       18.23       14.43      8.49 o 
   0   2   8       10.53        5.13      7.98 o 
   2   2   8     1042.35      959.64     31.36 o 
   4   2   8        3.57        6.61      9.11 o 
   6   2   8     1588.65     1531.05     40.76 o 
   8   2   8       47.47       53.10     12.99 o 
  10   2   8      824.19      859.56     32.90 o 
  12   2   8      181.08      134.57     17.60 o 
  14   2   8       47.85       61.08     18.99 o 
  16   2   8       46.96       20.10     17.68 o 
  18   2   8       39.04       58.50     20.79 o 
 -29   3   8      124.57      128.82     19.86 o 
 -27   3   8      587.50      637.62     33.06 o 
 -25   3   8      319.53      289.34     33.19 o 
 -23   3   8      780.34      815.27     33.07 o 
 -21   3   8     1993.12     1847.61     47.60 o 
 -19   3   8      131.18      103.68     15.86 o 
 -17   3   8     5308.36     5030.18     78.82 o 
 -15   3   8      388.62      330.06     27.76 o 
 -13   3   8     1727.33     1661.48     52.51 o 
 -11   3   8       84.99      118.32     18.70 o 
  -9   3   8      779.73      787.79     36.20 o 
  -7   3   8        7.18        5.26     11.64 o 
  -5   3   8      611.60      538.53     29.55 o 
  -3   3   8       60.06      100.11     13.79 o 
  -1   3   8     1970.50     1977.94     44.05 o 
   1   3   8      109.15      100.71     14.56 o 
   3   3   8     4865.80     4689.98     75.07 o 
   5   3   8     2079.65     2092.96     54.31 o 
   7   3   8     3890.32     3930.48     70.48 o 
   9   3   8     1728.49     1667.80     45.20 o 
  11   3   8      723.74      687.10     41.24 o 
  13   3   8      633.01      603.28     31.48 o 
  15   3   8      216.60      212.70     29.04 o 
  17   3   8      117.04      168.87     22.25 o 
 -26   4   8        3.22        6.33     13.02 o 
 -24   4   8      516.75      500.66     38.09 o 
 -22   4   8      293.75      280.97     47.77 o 
 -20   4   8     2204.34     2146.98     65.62 o 
 -18   4   8      344.55      371.56     32.40 o 
 -16   4   8     4641.18     4641.42    151.41 o 
 -14   4   8      193.73      241.67     33.36 o 
 -12   4   8     2580.84     2520.74     74.81 o 
 -10   4   8       29.96       22.09     13.32 o 
  -8   4   8      211.32      279.21     49.56 o 
  -6   4   8       36.20       15.56     12.86 o 
  -4   4   8        2.96        1.23     11.33 o 
  -2   4   8       98.46      124.41     25.12 o 
   0   4   8        7.12      -11.34     17.57 o 
   2   4   8     1960.66     2043.07     62.93 o 
   4   4   8        5.87       -8.14     10.87 o 
   6   4   8     4595.64     4515.98     77.21 o 
   8   4   8        3.61       -5.72     13.71 o 
  10   4   8     3074.44     3054.95     80.16 o 
  12   4   8       21.94       17.09     13.07 o 
  14   4   8      554.36      505.26     31.27 o 
  16   4   8       15.82       -1.52     15.05 o 
 -25   5   8       16.63        8.88     17.55 o 
 -23   5   8        6.32      -15.37     15.37 o 
 -21   5   8       27.46       34.82     18.34 o 
 -19   5   8        8.82       26.82     15.50 o 
 -17   5   8      234.30      172.71     41.32 o 
 -15   5   8       10.38       -2.34     34.87 o 
 -13   5   8      608.48      554.20     40.22 o 
 -11   5   8      185.57      178.16     24.25 o 
  -9   5   8      108.03       89.79     21.00 o 
  -7   5   8        3.77        5.14     12.32 o 
  -5   5   8     1492.66     1559.98     54.24 o 
  -3   5   8       84.45      108.46     20.94 o 
  -1   5   8      240.80      164.75     23.58 o 
   1   5   8        7.98        5.74     18.94 o 
   3   5   8      234.65      232.56     52.16 o 
   5   5   8       73.49       46.86     18.91 o 
   7   5   8     1044.48     1049.82     37.64 o 
   9   5   8      211.97      185.80     21.23 o 
  11   5   8      308.13      256.00     24.16 o 
  13   5   8       62.62       56.37     16.11 o 
  15   5   8        7.71       12.01     15.14 o 
 -22   6   8        8.25      -10.94     14.54 o 
 -20   6   8      238.09      252.27     29.67 o 
 -18   6   8       17.92        8.52     16.40 o 
 -16   6   8      379.27      348.73     35.14 o 
 -14   6   8      294.94      281.96     38.44 o 
 -12   6   8      863.95      954.08     65.89 o 
 -10   6   8     1509.17     1539.42     57.37 o 
  -8   6   8      320.82      310.49     47.22 o 
  -6   6   8     1768.97     1838.97     62.22 o 
  -4   6   8      414.64      450.82     44.52 o 
  -2   6   8     1621.31     1576.69     45.24 o 
   0   6   8       67.39       43.47     13.71 o 
   2   6   8      452.54      478.85     60.30 o 
   4   6   8       89.66       82.60     18.95 o 
   6   6   8       15.56       15.54     13.00 o 
   8   6   8      121.24      136.21     28.54 o 
  10   6   8      296.75      344.05     41.08 o 
  12   6   8        3.19       -5.30     12.79 o 
 -19   7   8       64.15       57.90     20.17 o 
 -17   7   8      502.41      485.55     56.28 o 
 -15   7   8        2.27      -15.64     15.64 o 
 -13   7   8      554.69      626.81     41.80 o 
 -11   7   8       12.07       -5.53     15.37 o 
  -9   7   8     1831.02     1852.37    149.35 o 
  -7   7   8        6.25        9.88     17.47 o 
  -5   7   8     2696.22     2835.93    185.04 o 
  -3   7   8       37.64       21.83     29.10 o 
  -1   7   8     1276.45     1284.75     43.24 o 
   1   7   8       38.62       33.27     27.30 o 
   3   7   8      514.93      648.95     46.87 o 
   5   7   8      109.84       90.97     18.44 o 
   7   7   8       16.70      -10.06     12.26 o 
 -12   8   8       80.78      104.93     24.90 o 
 -10   8   8       70.73       73.50     22.81 o 
  -8   8   8       26.19       15.93     18.52 o 
  -6   8   8       45.73       42.43     20.81 o 
  -4   8   8       28.20       40.86     20.84 o 
  -2   8   8      105.50      124.53     31.57 o 
   0   8   8       24.46       26.51     14.92 o 
 -27   1   9      144.00      120.32     22.18 o 
 -25   1   9      975.28      947.10     46.00 o 
 -23   1   9      131.49      171.03     27.32 o 
 -21   1   9     1564.05     1675.61     63.28 o 
 -19   1   9       29.60       28.43     11.64 o 
 -17   1   9     2425.74     2457.44     52.36 o 
 -15   1   9      554.11      565.31     29.24 o 
 -13   1   9     2369.87     2448.87     50.26 o 
 -11   1   9        7.02        2.74      7.85 o 
  -9   1   9     1166.60     1220.24     34.86 o 
  -7   1   9      178.60      184.75     16.88 o 
  -5   1   9      308.74      306.48     20.18 o 
  -3   1   9      460.97      431.02     28.34 o 
  -1   1   9     1120.52     1078.70     33.36 o 
   1   1   9      527.91      545.27     25.78 o 
   3   1   9      921.20      882.25     41.26 o 
   5   1   9      663.83      681.59     73.30 o 
   7   1   9      562.28      594.31     37.76 o 
   9   1   9      422.23      474.99     41.32 o 
  11   1   9      369.89      376.78     34.72 o 
  13   1   9      425.43      394.77     36.49 o 
  15   1   9       67.84       80.05     23.29 o 
 -26   2   9       52.67       73.37     16.66 o 
 -24   2   9     1675.85     1632.29     47.09 o 
 -22   2   9      191.14      199.75     20.68 o 
 -20   2   9     3417.71     3412.78     66.13 o 
 -18   2   9     1980.36     2017.62     48.52 o 
 -16   2   9      756.12      798.28     30.44 o 
 -14   2   9     1333.10     1411.48     49.41 o 
 -12   2   9      118.24      125.83     19.60 o 
 -10   2   9      308.92      337.76     27.52 o 
  -8   2   9      776.19      696.96     34.94 o 
  -6   2   9      585.21      623.71     26.52 o 
  -4   2   9      826.03      835.61     44.68 o 
  -2   2   9     1691.43     1674.19     42.43 o 
   0   2   9      379.67      375.43     23.45 o 
   2   2   9     3568.31     3562.79     65.23 o 
   4   2   9       32.41       50.61     20.86 o 
   6   2   9     2485.93     2438.78     90.34 o 
   8   2   9       74.71       82.04     15.75 o 
  10   2   9      511.73      567.42     39.55 o 
  12   2   9      108.12       71.39     20.57 o 
  14   2   9       15.63        7.15     26.77 o 
  16   2   9       57.17       60.35     22.39 o 
 -25   3   9      149.73      112.81     18.75 o 
 -23   3   9        4.24       12.79     12.26 o 
 -21   3   9     1009.30     1058.45     47.34 o 
 -19   3   9       81.65       47.68     31.71 o 
 -17   3   9      945.85      868.25     41.93 o 
 -15   3   9        7.30        6.36     13.10 o 
 -13   3   9      685.61      737.25     38.04 o 
 -11   3   9       49.25       28.36     13.72 o 
  -9   3   9      267.86      252.18     25.57 o 
  -7   3   9       96.45      109.62     19.90 o 
  -5   3   9        7.39      -10.42     11.36 o 
  -3   3   9       20.56        4.93     14.17 o 
  -1   3   9       48.60       44.62     13.16 o 
   1   3   9       75.42       50.99     13.44 o 
   3   3   9      425.00      410.18     25.41 o 
   5   3   9       17.23        7.84     11.91 o 
   7   3   9      195.07      177.09     19.96 o 
   9   3   9      109.51      101.41     17.17 o 
  11   3   9       82.59       85.99     16.94 o 
  13   3   9       28.62       33.13     15.31 o 
  15   3   9        2.06        4.84     19.49 o 
 -24   4   9      211.60      183.97     27.95 o 
 -22   4   9        8.30        7.25     16.73 o 
 -20   4   9       26.89       26.13     18.26 o 
 -18   4   9        2.57      -13.98     14.66 o 
 -16   4   9      244.60      275.82     29.67 o 
 -14   4   9      330.73      267.44     28.91 o 
 -12   4   9       14.89       23.21     15.52 o 
 -10   4   9     1146.77     1124.48     46.16 o 
  -8   4   9      237.70      218.41     26.95 o 
  -6   4   9     1328.45     1264.16     49.21 o 
  -4   4   9      179.99      130.27     21.65 o 
  -2   4   9     1529.97     1606.08     56.17 o 
   0   4   9       57.21       66.83     18.33 o 
   2   4   9      359.62      314.46     30.26 o 
   4   4   9       15.30       10.17     12.45 o 
   6   4   9      379.57      373.28     26.30 o 
   8   4   9        0.22       10.63     13.07 o 
  10   4   9      184.93      180.25     21.50 o 
  12   4   9       11.17       14.44     14.47 o 
 -21   5   9      417.96      369.64     42.14 o 
 -19   5   9      112.85      127.14     24.08 o 
 -17   5   9      875.09      977.41    122.45 o 
 -15   5   9      188.53      138.77     24.53 o 
 -13   5   9     1578.03     1652.69    110.64 o 
 -11   5   9      299.57      312.07     31.84 o 
  -9   5   9     1846.87     1926.18     63.84 o 
  -7   5   9       24.81       20.02     17.08 o 
  -5   5   9     1625.06     1710.77     60.12 o 
  -3   5   9      305.95      337.42     32.91 o 
  -1   5   9     1352.32     1443.14     55.72 o 
   1   5   9      919.48      935.22    128.35 o 
   3   5   9      772.28      956.43     48.44 o 
   5   5   9      878.29      888.23     47.13 o 
   7   5   9      234.47      239.39     30.18 o 
   9   5   9      693.50      733.66    144.27 o 
 -18   6   9        7.58        3.52     16.49 o 
 -16   6   9       36.73       33.55     19.03 o 
 -14   6   9      216.35      245.02     53.95 o 
 -12   6   9      107.36      149.76     25.09 o 
 -10   6   9      509.73      576.56     40.57 o 
  -8   6   9       95.15      114.38     33.91 o 
  -6   6   9      777.12      756.78     61.50 o 
  -4   6   9      150.99      118.02     25.23 o 
  -2   6   9      657.68      617.36     43.52 o 
   0   6   9        3.23       18.20     17.96 o 
   2   6   9     1172.04     1225.33     55.22 o 
   4   6   9        0.01        6.61     17.65 o 
   6   6   9      515.12      496.28     81.40 o 
 -13   7   9      104.96       55.39     20.60 o 
 -11   7   9       64.11       51.45     26.08 o 
  -9   7   9      368.95      419.26     46.54 o 
  -7   7   9       77.61       83.76     22.55 o 
  -5   7   9       10.82      -11.60     15.79 o 
  -3   7   9        3.78       -1.53     16.36 o 
  -1   7   9       63.79       60.78     16.60 o 
   1   7   9       10.77       -1.54     14.30 o 
 -24   0  10     1807.32     1925.40     91.70 o 
 -22   0  10     1014.97     1062.77     68.36 o 
 -20   0  10      459.86      571.61     52.71 o 
 -18   0  10      566.79      594.67     51.34 o 
 -16   0  10      381.35      349.50     40.08 o 
 -14   0  10       12.57       23.24     14.58 o 
 -12   0  10      617.14      657.24     42.83 o 
 -10   0  10       60.10       90.02     18.80 o 
  -8   0  10      253.21      215.52     35.42 o 
  -6   0  10     1681.34     1530.88     74.68 o 
  -4   0  10        4.09       -1.65     22.79 o 
  -2   0  10     5751.12     5696.30    154.30 o 
   0   0  10      105.92       73.30     31.85 o 
   2   0  10     3621.78     3855.47    126.84 o 
   4   0  10       42.86       35.14     24.16 o 
   6   0  10      872.60      775.87     59.30 o 
   8   0  10       39.57        1.92     24.98 o 
  10   0  10      154.53      146.06     35.69 o 
  12   0  10        0.51        1.37     23.34 o 
 -25   1  10     1444.14     1613.87     61.05 o 
 -23   1  10       25.72       24.44     17.85 o 
 -21   1  10      805.47      804.41     41.53 o 
 -19   1  10      191.18      181.05     19.90 o 
 -17   1  10        2.93       11.33     11.45 o 
 -15   1  10      192.47      189.65     24.44 o 
 -13   1  10      573.09      566.87     34.17 o 
 -11   1  10      114.27      107.24     19.42 o 
  -9   1  10       52.15       33.20     12.34 o 
  -7   1  10       28.34       34.43     13.43 o 
  -5   1  10     1264.08     1234.01     38.18 o 
  -3   1  10      391.26      395.32     31.51 o 
  -1   1  10     2259.26     2066.24     83.05 o 
   1   1  10      970.68      933.92     44.48 o 
   3   1  10      875.12      779.22     40.24 o 
   5   1  10      650.27      686.41     40.96 o 
   7   1  10       44.96       52.20     18.54 o 
   9   1  10       20.04       28.95     38.71 o 
  11   1  10        6.49       15.63     18.82 o 
 -24   2  10        0.48        1.69     13.33 o 
 -22   2  10        7.93      -13.79     16.19 o 
 -20   2  10       91.31       78.17     20.38 o 
 -18   2  10      167.91      157.78     31.98 o 
 -16   2  10      209.14      213.66     26.65 o 
 -14   2  10      380.53      357.60     30.66 o 
 -12   2  10      679.08      720.11     38.42 o 
 -10   2  10      930.05      824.92     40.57 o 
  -8   2  10      272.15      197.58     24.25 o 
  -6   2  10      240.53      273.15     27.52 o 
  -4   2  10       32.98       12.54     17.84 o 
  -2   2  10      256.74      216.75     20.60 o 
   0   2  10       28.37       24.08     12.70 o 
   2   2  10       36.35       26.69     12.89 o 
   4   2  10        8.21       17.07     16.06 o 
   6   2  10        5.20        8.40     15.94 o 
   8   2  10       31.29       36.05     18.78 o 
  10   2  10      133.71      134.77     25.81 o 
 -23   3  10      227.19      280.35     31.42 o 
 -21   3  10      677.04      686.14     60.13 o 
 -19   3  10       22.64       13.30     33.91 o 
 -17   3  10     2057.57     2083.65    108.03 o 
 -15   3  10      428.75      459.66     36.11 o 
 -13   3  10     2372.22     2514.99    170.49 o 
 -11   3  10     1326.79     1287.84     51.82 o 
  -9   3  10     1357.38     1403.30     53.07 o 
  -7   3  10      447.87      450.86     51.48 o 
  -5   3  10     1273.94     1421.38    109.13 o 
  -3   3  10      301.38      280.40     28.96 o 
  -1   3  10      651.98      720.32     41.04 o 
   1   3  10      166.41      201.17     26.59 o 
   3   3  10      345.50      346.16     25.88 o 
   5   3  10      175.77      197.11     39.15 o 
   7   3  10      280.93      305.78     26.18 o 
   9   3  10      403.15      385.64     36.78 o 
 -20   4  10      408.88      411.96     36.40 o 
 -18   4  10      839.34      884.25     47.24 o 
 -16   4  10      678.39      677.35     42.02 o 
 -14   4  10      609.20      615.49     68.64 o 
 -12   4  10      892.22      907.18     70.01 o 
 -10   4  10      627.65      653.80     40.47 o 
  -8   4  10      610.44      583.10     41.73 o 
  -6   4  10      514.83      523.98     39.53 o 
  -4   4  10      111.80       95.41     21.24 o 
  -2   4  10      552.04      657.14     96.92 o 
   0   4  10       16.90       10.23     14.84 o 
   2   4  10      282.86      243.68     45.99 o 
   4   4  10       32.46       26.35     19.90 o 
   6   4  10      228.25      262.84     31.50 o 
 -17   5  10        1.29        4.25     16.82 o 
 -15   5  10        3.95      -17.11     20.59 o 
 -13   5  10       10.79       11.51     16.55 o 
 -11   5  10       78.49       66.95     33.77 o 
  -9   5  10      118.15      164.24     25.98 o 
  -7   5  10      105.62      130.32     33.77 o 
  -5   5  10        0.25        9.86     27.18 o 
  -3   5  10        4.75        8.53     17.35 o 
  -1   5  10        2.01       -8.11     18.81 o 
   1   5  10       15.57       17.73     18.22 o 
   3   5  10        6.19      -16.48     23.47 o 
 -10   6  10      594.10      593.64     43.33 o 
  -8   6  10       82.29      107.16     30.47 o 
  -6   6  10      776.63      877.04     85.80 o 
  -4   6  10        6.64      -20.59     20.59 o 
 -19   1  11        5.19       -0.82     22.24 o 
 -17   1  11      224.22      244.64     28.98 o 
 -15   1  11        2.28      -14.35     14.35 o 
 -13   1  11      977.05     1051.05     46.26 o 
 -11   1  11        0.53       -2.27     15.30 o 
  -9   1  11     1479.38     1726.08     85.11 o 
  -7   1  11      567.96      670.72     57.11 o 
  -5   1  11      812.93      870.36     44.54 o 
  -3   1  11      611.14      640.94     39.94 o 
  -1   1  11      130.39       94.30     21.74 o 
   1   1  11      435.61      494.65     37.65 o 
   3   1  11       60.61       68.64     20.97 o 
   5   1  11      132.86      146.00     26.39 o 
 -18   2  11       70.57       78.70     21.68 o 
 -16   2  11      296.00      353.82     33.59 o 
 -14   2  11      723.44      875.88     44.62 o 
 -12   2  11       11.85        9.44     17.12 o 
 -10   2  11      984.57     1017.08     81.40 o 
  -8   2  11       27.76       10.89     21.28 o 
  -6   2  11     1890.66     1948.17     63.59 o 
  -4   2  11      130.04      107.65     24.03 o 
  -2   2  11     1542.37     1588.26     87.03 o 
   0   2  11        4.05       18.53     19.86 o 
   2   2  11      715.61      880.27     46.46 o 
   4   2  11        2.09      -16.45     26.49 o 
 -17   3  11        1.58        1.40     16.19 o 
 -15   3  11       30.35       50.65     20.00 o 
 -13   3  11      151.34      173.80     27.24 o 
 -11   3  11       17.36       -7.09     16.33 o 
  -9   3  11      428.34      420.11     35.81 o 
  -7   3  11      318.03      309.12     59.30 o 
  -5   3  11      143.34      128.74     24.90 o 
  -3   3  11      390.89      359.46     33.75 o 
  -1   3  11       57.05       46.99     20.40 o 
   1   3  11      125.35      125.02     24.38 o 
 -12   4  11       23.16       20.26     20.87 o 
 -10   4  11      230.47      247.97     32.12 o 
  -8   4  11       13.77      -15.12     15.89 o 
  -6   4  11       80.62       58.36     20.04 o 
  -4   4  11        1.44      -15.79     15.79 o 
  -2   4  11      108.11      117.49     24.88 o 
                                                 
